# Supplementary material for: Antigenic variation of SARS‐CoV‐2 in response to immune pressure
Source: Mol Ecol. 2020 Dec 2;30(14):3548–59. doi: 10.1111/mec.15730 (PMC7753431; doi:10.1111/mec.15730)
Supplement: Supplementary file 1 — Table S1 [file MEC-30-3548-s005.xls]

## Sheet: SARS-CoV-2 strains
Table S1. List of GISAID SARS-CoV-2 strains
strain	virus	gisaid_epi_isl	genbank_accession	date	region	country	division	location	region_exposure	country_exposure	division_exposure	segment	length	host	age	sex	pangolin_lineage	GISAID_clade	originating_lab	submitting_lab	authors	url	title	paper_url	date_submitted
USA/WA-UW-1682/2020	ncov	EPI_ISL_424218	?	2020-03-20	North America	USA	Washington		North America	USA	Washington	genome	29617	Human	?	?	A.1	O	UW Virology Lab	UW Virology Lab	Pavitra Roychoudhury et al	https://www.gisaid.org	?	?	2020-04-12
USA/WA-UW-1695/2020	ncov	EPI_ISL_424219	?	2020-03-20	North America	USA	Washington		North America	USA	Washington	genome	29787	Human	?	?	A.1	S	UW Virology Lab	UW Virology Lab	Pavitra Roychoudhury et al	https://www.gisaid.org	?	?	2020-04-12
USA/WA-UW-1729/2020	ncov	EPI_ISL_424220	?	2020-03-21	North America	USA	Washington		North America	USA	Washington	genome	29404	Human	?	?	A.1	O	UW Virology Lab	UW Virology Lab	Pavitra Roychoudhury et al	https://www.gisaid.org	?	?	2020-04-12
USA/WA-UW-1748/2020	ncov	EPI_ISL_424221	?	2020-03-21	North America	USA	Washington		North America	USA	Washington	genome	29538	Human	?	?	B.1	G	UW Virology Lab	UW Virology Lab	Pavitra Roychoudhury et al	https://www.gisaid.org	?	?	2020-04-12
USA/WA-UW-1700/2020	ncov	EPI_ISL_424222	?	2020-03-20	North America	USA	Washington		North America	USA	Washington	genome	29777	Human	?	?	A.1	S	UW Virology Lab	UW Virology Lab	Pavitra Roychoudhury et al	https://www.gisaid.org	?	?	2020-04-12
USA/WA-UW-1744/2020	ncov	EPI_ISL_424223	?	2020-03-21	North America	USA	Washington		North America	USA	Washington	genome	29817	Human	?	?	A.1	S	UW Virology Lab	UW Virology Lab	Pavitra Roychoudhury et al	https://www.gisaid.org	?	?	2020-04-12
USA/WA-UW-1745/2020	ncov	EPI_ISL_424224	?	2020-03-21	North America	USA	Washington		North America	USA	Washington	genome	29725	Human	?	?	B.2	V	UW Virology Lab	UW Virology Lab	Pavitra Roychoudhury et al	https://www.gisaid.org	?	?	2020-04-12
USA/WA-UW-1707/2020	ncov	EPI_ISL_424225	?	2020-03-21	North America	USA	Washington		North America	USA	Washington	genome	29876	Human	?	?	B.1	GH	UW Virology Lab	UW Virology Lab	Pavitra Roychoudhury et al	https://www.gisaid.org	?	?	2020-04-12
USA/WA-UW-1705/2020	ncov	EPI_ISL_424226	?	2020-03-21	North America	USA	Washington		North America	USA	Washington	genome	29744	Human	?	?	A.1	S	UW Virology Lab	UW Virology Lab	Pavitra Roychoudhury et al	https://www.gisaid.org	?	?	2020-04-12
USA/WA-UW-1706/2020	ncov	EPI_ISL_424227	?	2020-03-21	North America	USA	Washington		North America	USA	Washington	genome	29758	Human	?	?	B.1	GH	UW Virology Lab	UW Virology Lab	Pavitra Roychoudhury et al	https://www.gisaid.org	?	?	2020-04-12
USA/WA-UW-1702/2020	ncov	EPI_ISL_424228	?	2020-03-21	North America	USA	Washington		North America	USA	Washington	genome	29874	Human	?	?	A.1	S	UW Virology Lab	UW Virology Lab	Pavitra Roychoudhury et al	https://www.gisaid.org	?	?	2020-04-12
USA/WA-UW-1724/2020	ncov	EPI_ISL_424229	?	2020-03-21	North America	USA	Washington		North America	USA	Washington	genome	29863	Human	?	?	B.1	GH	UW Virology Lab	UW Virology Lab	Pavitra Roychoudhury et al	https://www.gisaid.org	?	?	2020-04-12
USA/WA-UW-1709/2020	ncov	EPI_ISL_424230	?	2020-03-21	North America	USA	Washington		North America	USA	Washington	genome	29734	Human	?	?	A.1	S	UW Virology Lab	UW Virology Lab	Pavitra Roychoudhury et al	https://www.gisaid.org	?	?	2020-04-12
USA/WA-UW-1731/2020	ncov	EPI_ISL_424231	?	2020-03-21	North America	USA	Washington		North America	USA	Washington	genome	29871	Human	?	?	A.1	S	UW Virology Lab	UW Virology Lab	Pavitra Roychoudhury et al	https://www.gisaid.org	?	?	2020-04-12
USA/WA-UW-1708/2020	ncov	EPI_ISL_424232	?	2020-03-21	North America	USA	Washington		North America	USA	Washington	genome	29532	Human	?	?	A.1	O	UW Virology Lab	UW Virology Lab	Pavitra Roychoudhury et al	https://www.gisaid.org	?	?	2020-04-12
USA/WA-UW-1772/2020	ncov	EPI_ISL_424233	?	2020-03-21	North America	USA	Washington		North America	USA	Washington	genome	29737	Human	?	?	B.1.5	G	UW Virology Lab	UW Virology Lab	Pavitra Roychoudhury et al	https://www.gisaid.org	?	?	2020-04-12
USA/WA-UW-1722/2020	ncov	EPI_ISL_424234	?	2020-03-21	North America	USA	Washington		North America	USA	Washington	genome	29836	Human	?	?	B.1.41	GH	UW Virology Lab	UW Virology Lab	Pavitra Roychoudhury et al	https://www.gisaid.org	?	?	2020-04-12
USA/WA-UW-1733/2020	ncov	EPI_ISL_424235	?	2020-03-21	North America	USA	Washington		North America	USA	Washington	genome	29765	Human	?	?	B.1	GH	UW Virology Lab	UW Virology Lab	Pavitra Roychoudhury et al	https://www.gisaid.org	?	?	2020-04-12
USA/WA-UW-1732/2020	ncov	EPI_ISL_424236	?	2020-03-21	North America	USA	Washington		North America	USA	Washington	genome	29654	Human	?	?	B.1	G	UW Virology Lab	UW Virology Lab	Pavitra Roychoudhury et al	https://www.gisaid.org	?	?	2020-04-12
USA/WA-UW-1739/2020	ncov	EPI_ISL_424237	?	2020-03-21	North America	USA	Washington		North America	USA	Washington	genome	29861	Human	?	?	B.1	GH	UW Virology Lab	UW Virology Lab	Pavitra Roychoudhury et al	https://www.gisaid.org	?	?	2020-04-12
USA/WA-UW-1741/2020	ncov	EPI_ISL_424238	?	2020-03-21	North America	USA	Washington		North America	USA	Washington	genome	29639	Human	?	?	B.1	G	UW Virology Lab	UW Virology Lab	Pavitra Roychoudhury et al	https://www.gisaid.org	?	?	2020-04-12
USA/WA-UW-1730/2020	ncov	EPI_ISL_424240	?	2020-03-21	North America	USA	Washington		North America	USA	Washington	genome	29730	Human	?	?	A.1	S	UW Virology Lab	UW Virology Lab	Pavitra Roychoudhury et al	https://www.gisaid.org	?	?	2020-04-12
USA/WA-UW-1735/2020	ncov	EPI_ISL_424241	?	2020-03-21	North America	USA	Washington		North America	USA	Washington	genome	29759	Human	?	?	A.1	S	UW Virology Lab	UW Virology Lab	Pavitra Roychoudhury et al	https://www.gisaid.org	?	?	2020-04-12
USA/WA-UW-1753/2020	ncov	EPI_ISL_424242	?	2020-03-21	North America	USA	Washington		North America	USA	Washington	genome	29899	Human	?	?	B.1	GH	UW Virology Lab	UW Virology Lab	Pavitra Roychoudhury et al	https://www.gisaid.org	?	?	2020-04-12
USA/WA-UW-1756/2020	ncov	EPI_ISL_424243	?	2020-03-21	North America	USA	Washington		North America	USA	Washington	genome	29772	Human	?	?	A.1	S	UW Virology Lab	UW Virology Lab	Pavitra Roychoudhury et al	https://www.gisaid.org	?	?	2020-04-12
USA/WA-UW-1770/2020	ncov	EPI_ISL_424244	?	2020-03-22	North America	USA	Washington		North America	USA	Washington	genome	29830	Human	?	?	B.1	GH	UW Virology Lab	UW Virology Lab	Pavitra Roychoudhury et al	https://www.gisaid.org	?	?	2020-04-12
USA/WA-UW-1762/2020	ncov	EPI_ISL_424245	?	2020-03-21	North America	USA	Washington		North America	USA	Washington	genome	29776	Human	?	?	B.1	GH	UW Virology Lab	UW Virology Lab	Pavitra Roychoudhury et al	https://www.gisaid.org	?	?	2020-04-12
USA/WA-UW-1758/2020	ncov	EPI_ISL_424246	?	2020-03-21	North America	USA	Washington		North America	USA	Washington	genome	29878	Human	?	?	B.1	GH	UW Virology Lab	UW Virology Lab	Pavitra Roychoudhury et al	https://www.gisaid.org	?	?	2020-04-12
USA/WA-UW-1760/2020	ncov	EPI_ISL_424247	?	2020-03-21	North America	USA	Washington		North America	USA	Washington	genome	29854	Human	?	?	A.1	S	UW Virology Lab	UW Virology Lab	Pavitra Roychoudhury et al	https://www.gisaid.org	?	?	2020-04-12
USA/UN-UW-1773/2020	ncov	EPI_ISL_424248	?	2020-03	North America	USA	USA		North America	USA	USA	genome	29638	Human	?	?	B.1	G	UW Virology Lab	UW Virology Lab	Pavitra Roychoudhury et al	https://www.gisaid.org	?	?	2020-04-12
USA/UN-UW-1791/2020	ncov	EPI_ISL_424249	?	2020-03-20	North America	USA	USA		North America	USA	USA	genome	29795	Human	?	?	A.1	S	UW Virology Lab	UW Virology Lab	Pavitra Roychoudhury et al	https://www.gisaid.org	?	?	2020-04-12
USA/WA-UW-1785/2020	ncov	EPI_ISL_424250	?	2020-03-19	North America	USA	Washington		North America	USA	Washington	genome	29856	Human	?	?	A.1	S	UW Virology Lab	UW Virology Lab	Pavitra Roychoudhury et al	https://www.gisaid.org	?	?	2020-04-12
USA/WA-UW-1801/2020	ncov	EPI_ISL_424251	?	2020-03-23	North America	USA	Washington		North America	USA	Washington	genome	29853	Human	?	?	B.1	GH	UW Virology Lab	UW Virology Lab	Pavitra Roychoudhury et al	https://www.gisaid.org	?	?	2020-04-12
USA/WA-UW-1840/2020	ncov	EPI_ISL_424252	?	2020-03-23	North America	USA	Washington		North America	USA	Washington	genome	29872	Human	?	?	A.1	S	UW Virology Lab	UW Virology Lab	Pavitra Roychoudhury et al	https://www.gisaid.org	?	?	2020-04-12
USA/WA-UW-1792/2020	ncov	EPI_ISL_424253	?	2020-03-21	North America	USA	Washington		North America	USA	Washington	genome	29851	Human	?	?	B.1	GH	UW Virology Lab	UW Virology Lab	Pavitra Roychoudhury et al	https://www.gisaid.org	?	?	2020-04-12
USA/WA-UW-1796/2020	ncov	EPI_ISL_424254	?	2020-03-21	North America	USA	Washington		North America	USA	Washington	genome	29842	Human	?	?	B.1	G	UW Virology Lab	UW Virology Lab	Pavitra Roychoudhury et al	https://www.gisaid.org	?	?	2020-04-12
USA/UN-UW-1832/2020	ncov	EPI_ISL_424255	?	2020-03-16	North America	USA	USA		North America	USA	USA	genome	29711	Human	?	?	B.2	V	UW Virology Lab	UW Virology Lab	Pavitra Roychoudhury et al	https://www.gisaid.org	?	?	2020-04-12
USA/WA-UW-1774/2020	ncov	EPI_ISL_424256	?	2020-03-22	North America	USA	Washington		North America	USA	Washington	genome	29890	Human	?	?	B.1	GH	UW Virology Lab	UW Virology Lab	Pavitra Roychoudhury et al	https://www.gisaid.org	?	?	2020-04-12
USA/WA-UW-1775/2020	ncov	EPI_ISL_424257	?	2020-03-22	North America	USA	Washington		North America	USA	Washington	genome	29833	Human	?	?	B.1.1	GR	UW Virology Lab	UW Virology Lab	Pavitra Roychoudhury et al	https://www.gisaid.org	?	?	2020-04-12
USA/WA-UW-1778/2020	ncov	EPI_ISL_424258	?	2020-03-22	North America	USA	Washington		North America	USA	Washington	genome	29749	Human	?	?	A.1	S	UW Virology Lab	UW Virology Lab	Pavitra Roychoudhury et al	https://www.gisaid.org	?	?	2020-04-12
USA/WA-UW-1797/2020	ncov	EPI_ISL_424259	?	2020-03-22	North America	USA	Washington		North America	USA	Washington	genome	29880	Human	?	?	B.1	GH	UW Virology Lab	UW Virology Lab	Pavitra Roychoudhury et al	https://www.gisaid.org	?	?	2020-04-12
Australia/VIC908/2020	ncov	EPI_ISL_426879	?	2020-03-23	Oceania	Australia	Victoria		Oceania	Australia	Victoria	genome	29903	Human	24	Male	B.1.1	GR	Victorian Infectious Diseases Reference Laboratory (VIDRL)	Microbiological Diagnostic Unit Public Health Laboratory and Victorian Infectious Diseases Reference Laboratory, Doherty Institute	Caly L. et al	https://www.gisaid.org	?	?	2020-04-17
Australia/VIC909/2020	ncov	EPI_ISL_426880	?	2020-03-23	Oceania	Australia	Victoria		Oceania	Australia	Victoria	genome	29880	Human	70	Male	B.1.39	O	Victorian Infectious Diseases Reference Laboratory (VIDRL)	Microbiological Diagnostic Unit Public Health Laboratory and Victorian Infectious Diseases Reference Laboratory, Doherty Institute	Caly L. et al	https://www.gisaid.org	?	?	2020-04-17
Australia/VIC912/2020	ncov	EPI_ISL_426881	?	2020-03-24	Oceania	Australia	Victoria		Oceania	Australia	Victoria	genome	29903	Human	67	Female	B.1.23	G	Victorian Infectious Diseases Reference Laboratory (VIDRL)	Microbiological Diagnostic Unit Public Health Laboratory and Victorian Infectious Diseases Reference Laboratory, Doherty Institute	Caly L. et al	https://www.gisaid.org	Tracking the COVID-19 pandemic in Australia using genomics	https://dx.doi.org/10.1101/2020.05.12.20099929	2020-04-17
Australia/VIC913/2020	ncov	EPI_ISL_426882	?	2020-03-24	Oceania	Australia	Victoria		Oceania	Australia	Victoria	genome	29903	Human	59	Male	B.6	O	Victorian Infectious Diseases Reference Laboratory (VIDRL)	Microbiological Diagnostic Unit Public Health Laboratory and Victorian Infectious Diseases Reference Laboratory, Doherty Institute	Caly L. et al	https://www.gisaid.org	?	?	2020-04-17
CzechRepublic/IAB_1/2020	ncov	EPI_ISL_426883	?	2020-03-27	Europe	Czech Republic	Czech Republic		Europe	Czech Republic	Czech Republic	genome	29856	Human	?	?	B.1.1	G	Motol University Hospital	Institute of Applied Biotechnologies a.s.	Petr Brož et al	https://www.gisaid.org	?	?	2020-04-17
CzechRepublic/IAB_4/2020	ncov	EPI_ISL_426884	?	2020-03-27	Europe	Czech Republic	Czech Republic		Europe	Czech Republic	Czech Republic	genome	29865	Human	?	?	B.1	GH	Motol University Hospital	Institute of Applied Biotechnologies a.s.	Petr Brož et al	https://www.gisaid.org	?	?	2020-04-17
CzechRepublic/IAB_8/2020	ncov	EPI_ISL_426885	?	2020-03-27	Europe	Czech Republic	Czech Republic		Europe	Czech Republic	Czech Republic	genome	29862	Human	?	?	B.1.1	GR	Motol University Hospital	Institute of Applied Biotechnologies a.s.	Petr Brož et al	https://www.gisaid.org	?	?	2020-04-17
CzechRepublic/IAB_9/2020	ncov	EPI_ISL_426886	?	2020-03-28	Europe	Czech Republic	Czech Republic		Europe	Czech Republic	Czech Republic	genome	29866	Human	?	?	B.1.1	GR	Motol University Hospital	Institute of Applied Biotechnologies a.s.	Petr Brož et al	https://www.gisaid.org	?	?	2020-04-17
CzechRepublic/IAB_10/2020	ncov	EPI_ISL_426887	?	2020-03-31	Europe	Czech Republic	Czech Republic		Europe	Czech Republic	Czech Republic	genome	29862	Human	?	?	B.1	GH	Motol University Hospital	Institute of Applied Biotechnologies a.s.	Petr Brož et al	https://www.gisaid.org	?	?	2020-04-17
CzechRepublic/IAB_12/2020	ncov	EPI_ISL_426888	?	2020-03-31	Europe	Czech Republic	Czech Republic		Europe	Czech Republic	Czech Republic	genome	29866	Human	?	?	B.1	G	Motol University Hospital	Institute of Applied Biotechnologies a.s.	Petr Brož et al	https://www.gisaid.org	?	?	2020-04-17
CzechRepublic/IAB_14/2020	ncov	EPI_ISL_426889	?	2020-04-02	Europe	Czech Republic	Czech Republic		Europe	Czech Republic	Czech Republic	genome	29861	Human	?	?	B.1.1	GR	Motol University Hospital	Institute of Applied Biotechnologies a.s.	Petr Brož et al	https://www.gisaid.org	?	?	2020-04-17
Australia/NT12/2020	ncov	EPI_ISL_426900	?	2020	Oceania	Australia	Northern Territory		Oceania	Australia	Northern Territory	genome	29862	Human	?	?	B.1	G	Royal Darwin Hospital Pathology	Microbiological Diagnostic Unit Public Health Laboratory and Victorian Infectious Diseases Reference Laboratory, Doherty Institute	Meumann et al	https://www.gisaid.org	?	?	2020-04-17
Australia/NT13/2020	ncov	EPI_ISL_426901	?	2020	Oceania	Australia	Northern Territory		Oceania	Australia	Northern Territory	genome	29865	Human	?	?	B.1	G	Royal Darwin Hospital Pathology	Microbiological Diagnostic Unit Public Health Laboratory and Victorian Infectious Diseases Reference Laboratory, Doherty Institute	Meumann et al	https://www.gisaid.org	?	?	2020-04-17
Australia/NT17/2020	ncov	EPI_ISL_426904	?	2020	Oceania	Australia	Northern Territory		Oceania	Australia	Northern Territory	genome	29818	Human	?	?	B.1.8	G	Royal Darwin Hospital Pathology	Microbiological Diagnostic Unit Public Health Laboratory and Victorian Infectious Diseases Reference Laboratory, Doherty Institute	Meumann et al	https://www.gisaid.org	?	?	2020-04-17
Australia/VIC473/2020	ncov	EPI_ISL_426906	?	2020-03-28	Oceania	Australia	Victoria		Oceania	Australia	Victoria	genome	29903	Human	23	Male	B.1.1	GR	Microbiological Diagnostic Unit Public Health Laboratory	Microbiological Diagnostic Unit Public Health Laboratory	Seemann T. et al	https://www.gisaid.org	Tracking the COVID-19 pandemic in Australia using genomics	https://dx.doi.org/10.1101/2020.05.12.20099929	2020-04-17
Australia/VIC475/2020	ncov	EPI_ISL_426907	?	2020-03-28	Oceania	Australia	Victoria		Oceania	Australia	Victoria	genome	29903	Human	35	Female	B.1.23	G	Microbiological Diagnostic Unit Public Health Laboratory	Microbiological Diagnostic Unit Public Health Laboratory	Seemann T. et al	https://www.gisaid.org	Tracking the COVID-19 pandemic in Australia using genomics	https://dx.doi.org/10.1101/2020.05.12.20099929	2020-04-17
Australia/VIC478/2020	ncov	EPI_ISL_426910	?	2020-03-28	Oceania	Australia	Victoria		Oceania	Australia	Victoria	genome	29903	Human	67	Male	B.1.23	G	Microbiological Diagnostic Unit Public Health Laboratory	Microbiological Diagnostic Unit Public Health Laboratory	Seemann T. et al	https://www.gisaid.org	Tracking the COVID-19 pandemic in Australia using genomics	https://dx.doi.org/10.1101/2020.05.12.20099929	2020-04-17
Spain/Valencia105/2020	ncov	EPI_ISL_436200	?	2020-03-18	Europe	Spain	Comunitat Valenciana	Valencia	Europe	Spain	Comunitat Valenciana	genome	29813	Human	58	Female	B.2	V	Servicio de Microbiología. Consorcio Hospital General Universitario de Valencia	Sequencing and Bioinformatics Service and Molecular Epidemiology Research Group. FISABIO-Public Health	Neris Garcia-Gonzalez et al	https://www.gisaid.org	?	?	2020-05-06
Spain/Valencia106/2020	ncov	EPI_ISL_436201	?	2020-03-18	Europe	Spain	Comunitat Valenciana	Valencia	Europe	Spain	Comunitat Valenciana	genome	29813	Human	56	Female	B.1	G	Servicio de Microbiología. Consorcio Hospital General Universitario de Valencia	Sequencing and Bioinformatics Service and Molecular Epidemiology Research Group. FISABIO-Public Health	Loreto Ferrús Abad et al	https://www.gisaid.org	?	?	2020-05-06
Spain/Valencia107/2020	ncov	EPI_ISL_436202	?	2020-03-18	Europe	Spain	Comunitat Valenciana	Valencia	Europe	Spain	Comunitat Valenciana	genome	29802	Human	82	Male	A.5	S	Servicio de Microbiología. Consorcio Hospital General Universitario de Valencia	Sequencing and Bioinformatics Service and Molecular Epidemiology Research Group. FISABIO-Public Health	Loreto Ferrús Abad et al	https://www.gisaid.org	?	?	2020-05-06
Spain/Valencia108/2020	ncov	EPI_ISL_436203	?	2020-03-18	Europe	Spain	Comunitat Valenciana	Valencia	Europe	Spain	Comunitat Valenciana	genome	29812	Human	54	Male	B.1	G	Servicio de Microbiología. Consorcio Hospital General Universitario de Valencia	Sequencing and Bioinformatics Service and Molecular Epidemiology Research Group. FISABIO-Public Health	Maria Dolores Ocete et al	https://www.gisaid.org	?	?	2020-05-06
Spain/Valencia110/2020	ncov	EPI_ISL_436205	?	2020-03-22	Europe	Spain	Comunitat Valenciana	Valencia	Europe	Spain	Comunitat Valenciana	genome	29816	Human	52	Male	B.1.5	G	Servicio de Microbiología. Consorcio Hospital General Universitario de Valencia	Sequencing and Bioinformatics Service and Molecular Epidemiology Research Group. FISABIO-Public Health	Beatriz Beamud et al	https://www.gisaid.org	?	?	2020-05-06
Spain/Valencia111/2020	ncov	EPI_ISL_436206	?	2020-03-22	Europe	Spain	Comunitat Valenciana	Valencia	Europe	Spain	Comunitat Valenciana	genome	29815	Human	59	Female	B.1.1	GR	Servicio de Microbiología. Consorcio Hospital General Universitario de Valencia	Sequencing and Bioinformatics Service and Molecular Epidemiology Research Group. FISABIO-Public Health	Lidia Ruiz Roldan et al	https://www.gisaid.org	?	?	2020-05-06
Spain/Valencia112/2020	ncov	EPI_ISL_436207	?	2020-03-22	Europe	Spain	Comunitat Valenciana	Valencia	Europe	Spain	Comunitat Valenciana	genome	29804	Human	70	Male	B.1	G	Servicio de Microbiología. Consorcio Hospital General Universitario de Valencia	Sequencing and Bioinformatics Service and Molecular Epidemiology Research Group. FISABIO-Public Health	Marta Pla Diaz et al	https://www.gisaid.org	?	?	2020-05-06
Spain/Valencia114/2020	ncov	EPI_ISL_436209	?	2020-03-22	Europe	Spain	Comunitat Valenciana	Valencia	Europe	Spain	Comunitat Valenciana	genome	29815	Human	35	Female	B.1	G	Servicio de Microbiología. Consorcio Hospital General Universitario de Valencia	Sequencing and Bioinformatics Service and Molecular Epidemiology Research Group. FISABIO-Public Health	Loreto Ferrús Abad et al	https://www.gisaid.org	?	?	2020-05-06
Spain/Valencia121/2020	ncov	EPI_ISL_436216	?	2020-03-13	Europe	Spain	Comunitat Valenciana	Valencia	Europe	Spain	Comunitat Valenciana	genome	29813	Human	72	Female	B.1	G	Servicio de Microbiología. Consorcio Hospital General Universitario de Valencia	Sequencing and Bioinformatics Service and Molecular Epidemiology Research Group. FISABIO-Public Health	Neris Garcia-Gonzalez et al	https://www.gisaid.org	?	?	2020-05-06
Spain/Valencia124/2020	ncov	EPI_ISL_436219	?	2020-03-14	Europe	Spain	Comunitat Valenciana	Valencia	Europe	Spain	Comunitat Valenciana	genome	29815	Human	76	Female	B	V	Servicio de Microbiología. Consorcio Hospital General Universitario de Valencia	Sequencing and Bioinformatics Service and Molecular Epidemiology Research Group. FISABIO-Public Health	Maria Dolores Ocete et al	https://www.gisaid.org	?	?	2020-05-06
Spain/Valencia125/2020	ncov	EPI_ISL_436220	?	2020-03-14	Europe	Spain	Comunitat Valenciana	Valencia	Europe	Spain	Comunitat Valenciana	genome	29809	Human	44	Female	A.2	S	Servicio de Microbiología. Consorcio Hospital General Universitario de Valencia	Sequencing and Bioinformatics Service and Molecular Epidemiology Research Group. FISABIO-Public Health	Griselda De Marco et al	https://www.gisaid.org	?	?	2020-05-06
Spain/Valencia128/2020	ncov	EPI_ISL_436223	?	2020-03-14	Europe	Spain	Comunitat Valenciana	Valencia	Europe	Spain	Comunitat Valenciana	genome	29807	Human	40	Female	A.2	S	Servicio de Microbiología. Consorcio Hospital General Universitario de Valencia	Sequencing and Bioinformatics Service and Molecular Epidemiology Research Group. FISABIO-Public Health	Marta Pla Diaz et al	https://www.gisaid.org	?	?	2020-05-06
Spain/Valencia129/2020	ncov	EPI_ISL_436224	?	2020-03-15	Europe	Spain	Comunitat Valenciana	Valencia	Europe	Spain	Comunitat Valenciana	genome	29815	Human	63	Male	B.1.5	G	Servicio de Microbiología. Consorcio Hospital General Universitario de Valencia	Sequencing and Bioinformatics Service and Molecular Epidemiology Research Group. FISABIO-Public Health	Neris Garcia-Gonzalez et al	https://www.gisaid.org	?	?	2020-05-06
Spain/Valencia130/2020	ncov	EPI_ISL_436225	?	2020-03-16	Europe	Spain	Comunitat Valenciana	Valencia	Europe	Spain	Comunitat Valenciana	genome	29816	Human	57	Male	A.5	S	Servicio de Microbiología. Consorcio Hospital General Universitario de Valencia	Sequencing and Bioinformatics Service and Molecular Epidemiology Research Group. FISABIO-Public Health	Loreto Ferrús Abad et al	https://www.gisaid.org	?	?	2020-05-06
Spain/Valencia132/2020	ncov	EPI_ISL_436227	?	2020-03-18	Europe	Spain	Comunitat Valenciana	Valencia	Europe	Spain	Comunitat Valenciana	genome	29807	Human	72	Male	B.1.1	GR	Servicio de Microbiología. Consorcio Hospital General Universitario de Valencia	Sequencing and Bioinformatics Service and Molecular Epidemiology Research Group. FISABIO-Public Health	Griselda De Marco et al	https://www.gisaid.org	?	?	2020-05-06
Spain/Valencia134/2020	ncov	EPI_ISL_436229	?	2020-03-18	Europe	Spain	Comunitat Valenciana	Valencia	Europe	Spain	Comunitat Valenciana	genome	29813	Human	37	Male	B.1.5	G	Servicio de Microbiología. Consorcio Hospital General Universitario de Valencia	Sequencing and Bioinformatics Service and Molecular Epidemiology Research Group. FISABIO-Public Health	Lidia Ruiz Roldan et al	https://www.gisaid.org	?	?	2020-05-06
Spain/Valencia135/2020	ncov	EPI_ISL_436230	?	2020-03-18	Europe	Spain	Comunitat Valenciana	Valencia	Europe	Spain	Comunitat Valenciana	genome	29815	Human	52	Male	B.1.5	G	Servicio de Microbiología. Consorcio Hospital General Universitario de Valencia	Sequencing and Bioinformatics Service and Molecular Epidemiology Research Group. FISABIO-Public Health	Marta Pla Diaz et al	https://www.gisaid.org	?	?	2020-05-06
Spain/Valencia136/2020	ncov	EPI_ISL_436231	?	2020-03-18	Europe	Spain	Comunitat Valenciana	Valencia	Europe	Spain	Comunitat Valenciana	genome	29808	Human	62	Male	B.1.1	GR	Servicio de Microbiología. Consorcio Hospital General Universitario de Valencia	Sequencing and Bioinformatics Service and Molecular Epidemiology Research Group. FISABIO-Public Health	Neris Garcia-Gonzalez et al	https://www.gisaid.org	?	?	2020-05-06
Spain/Valencia138/2020	ncov	EPI_ISL_436233	?	2020-03-18	Europe	Spain	Comunitat Valenciana	Valencia	Europe	Spain	Comunitat Valenciana	genome	29813	Human	38	Female	B.1.5	G	Servicio de Microbiología. Consorcio Hospital General Universitario de Valencia	Sequencing and Bioinformatics Service and Molecular Epidemiology Research Group. FISABIO-Public Health	Loreto Ferrús Abad et al	https://www.gisaid.org	?	?	2020-05-06
Spain/Valencia139/2020	ncov	EPI_ISL_436234	?	2020-03-18	Europe	Spain	Comunitat Valenciana	Valencia	Europe	Spain	Comunitat Valenciana	genome	29813	Human	42	Female	A.5	S	Servicio de Microbiología. Consorcio Hospital General Universitario de Valencia	Sequencing and Bioinformatics Service and Molecular Epidemiology Research Group. FISABIO-Public Health	Maria Dolores Ocete et al	https://www.gisaid.org	?	?	2020-05-06
Spain/Valencia140/2020	ncov	EPI_ISL_436235	?	2020-03-18	Europe	Spain	Comunitat Valenciana	Valencia	Europe	Spain	Comunitat Valenciana	genome	29815	Human	91	Male	B.1.5	G	Servicio de Microbiologia. Hospital Universitario Doctor Peset	Sequencing and Bioinformatics Service and Molecular Epidemiology Research Group. FISABIO-Public Health	Juan Alberola Enguídanos et al	https://www.gisaid.org	?	?	2020-05-06
Spain/Valencia141/2020	ncov	EPI_ISL_436236	?	2020-03-18	Europe	Spain	Comunitat Valenciana	Valencia	Europe	Spain	Comunitat Valenciana	genome	29813	Human	78	Female	A.5	S	Servicio de Microbiologia. Hospital Universitario Doctor Peset	Sequencing and Bioinformatics Service and Molecular Epidemiology Research Group. FISABIO-Public Health	Juan Alberola Enguídanos et al	https://www.gisaid.org	?	?	2020-05-06
Spain/Valencia142/2020	ncov	EPI_ISL_436237	?	2020-03-18	Europe	Spain	Comunitat Valenciana	Valencia	Europe	Spain	Comunitat Valenciana	genome	29813	Human	53	Female	B.1.5	G	Servicio de Microbiologia. Hospital Universitario Doctor Peset	Sequencing and Bioinformatics Service and Molecular Epidemiology Research Group. FISABIO-Public Health	Juan Alberola Enguídanos et al	https://www.gisaid.org	?	?	2020-05-06
Spain/Valencia143/2020	ncov	EPI_ISL_436238	?	2020-03-18	Europe	Spain	Comunitat Valenciana	Valencia	Europe	Spain	Comunitat Valenciana	genome	29814	Human	75	Male	B.1.1	GR	Servicio de Microbiologia. Hospital Universitario Doctor Peset	Sequencing and Bioinformatics Service and Molecular Epidemiology Research Group. FISABIO-Public Health	Juan Alberola Enguídanos et al	https://www.gisaid.org	?	?	2020-05-06
Spain/Valencia144/2020	ncov	EPI_ISL_436239	?	2020-03-18	Europe	Spain	Comunitat Valenciana	Valencia	Europe	Spain	Comunitat Valenciana	genome	29815	Human	67	Female	B	V	Servicio de Microbiologia. Hospital Universitario Doctor Peset	Sequencing and Bioinformatics Service and Molecular Epidemiology Research Group. FISABIO-Public Health	Juan Alberola Enguídanos et al	https://www.gisaid.org	?	?	2020-05-06
Spain/Valencia187/2020	ncov	EPI_ISL_436282	?	2020-03-25	Europe	Spain	Comunitat Valenciana	Valencia	Europe	Spain	Comunitat Valenciana	genome	29802	Human	80	Male	B.1	GH	Servicio de Microbiologia. Hospital Clinico Universitario de Valencia	Sequencing and Bioinformatics Service and Molecular Epidemiology Research Group. FISABIO-Public Health	Marta Pla Diaz et al	https://www.gisaid.org	?	?	2020-05-06
Spain/Valencia188/2020	ncov	EPI_ISL_436283	?	2020-03-17	Europe	Spain	Comunitat Valenciana	Valencia	Europe	Spain	Comunitat Valenciana	genome	29804	Human	62	Female	B.1.5	G	Servicio de Microbiologia. Hospital Clinico Universitario de Valencia	Sequencing and Bioinformatics Service and Molecular Epidemiology Research Group. FISABIO-Public Health	Neris Garcia-Gonzalez et al	https://www.gisaid.org	?	?	2020-05-06
Spain/Valencia189/2020	ncov	EPI_ISL_436284	?	2020-03-26	Europe	Spain	Comunitat Valenciana	Valencia	Europe	Spain	Comunitat Valenciana	genome	29804	Human	81	Female	A.5	S	Servicio de Microbiologia. Hospital Clinico Universitario de Valencia	Sequencing and Bioinformatics Service and Molecular Epidemiology Research Group. FISABIO-Public Health	Inma Galán Vendrell et al	https://www.gisaid.org	?	?	2020-05-06
Spain/Valencia190/2020	ncov	EPI_ISL_436285	?	2020-03-24	Europe	Spain	Comunitat Valenciana	Valencia	Europe	Spain	Comunitat Valenciana	genome	29792	Human	93	Male	B.1.5	G	Servicio de Microbiologia. Hospital Clinico Universitario de Valencia	Sequencing and Bioinformatics Service and Molecular Epidemiology Research Group. FISABIO-Public Health	Sandra Carbo et al	https://www.gisaid.org	?	?	2020-05-06
Spain/Valencia192/2020	ncov	EPI_ISL_436287	?	2020-03-24	Europe	Spain	Comunitat Valenciana	Valencia	Europe	Spain	Comunitat Valenciana	genome	29802	Human	48	Female	B.1.5	G	Servicio de Microbiologia. Hospital Clinico Universitario de Valencia	Sequencing and Bioinformatics Service and Molecular Epidemiology Research Group. FISABIO-Public Health	Paula Ruiz-Hueso et al	https://www.gisaid.org	?	?	2020-05-06
Spain/Valencia193/2020	ncov	EPI_ISL_436288	?	2020-03-26	Europe	Spain	Comunitat Valenciana	Valencia	Europe	Spain	Comunitat Valenciana	genome	29802	Human	90	Female	A.5	S	Servicio de Microbiologia. Hospital Clinico Universitario de Valencia	Sequencing and Bioinformatics Service and Molecular Epidemiology Research Group. FISABIO-Public Health	Mariana Reyes-Prieto et al	https://www.gisaid.org	?	?	2020-05-06
Spain/Valencia195/2020	ncov	EPI_ISL_436290	?	2020-03-13	Europe	Spain	Comunitat Valenciana	Valencia	Europe	Spain	Comunitat Valenciana	genome	29802	Human	69	Female	B.1.5	G	Servicio de Microbiologia. Hospital Clinico Universitario de Valencia	Sequencing and Bioinformatics Service and Molecular Epidemiology Research Group. FISABIO-Public Health	Ivan Ansari et al	https://www.gisaid.org	?	?	2020-05-06
Spain/Valencia196/2020	ncov	EPI_ISL_436291	?	2020-03-16	Europe	Spain	Comunitat Valenciana	Valencia	Europe	Spain	Comunitat Valenciana	genome	29802	Human	76	Female	B.1.1	GR	Servicio de Microbiologia. Hospital Clinico Universitario de Valencia	Sequencing and Bioinformatics Service and Molecular Epidemiology Research Group. FISABIO-Public Health	David Navarro et al	https://www.gisaid.org	?	?	2020-05-06
Spain/Valencia197/2020	ncov	EPI_ISL_436292	?	2020-03-13	Europe	Spain	Comunitat Valenciana	Valencia	Europe	Spain	Comunitat Valenciana	genome	29802	Human	36	Male	B.1.5	G	Servicio de Microbiologia. Hospital Clinico Universitario de Valencia	Sequencing and Bioinformatics Service and Molecular Epidemiology Research Group. FISABIO-Public Health	Maria Alma Bracho et al	https://www.gisaid.org	?	?	2020-05-06
Spain/Valencia200/2020	ncov	EPI_ISL_436295	?	2020-03-12	Europe	Spain	Comunitat Valenciana	Valencia	Europe	Spain	Comunitat Valenciana	genome	29802	Human	74	Male	B.1	G	Servicio de Microbiologia. Hospital Clinico Universitario de Valencia	Sequencing and Bioinformatics Service and Molecular Epidemiology Research Group. FISABIO-Public Health	Lidia Ruiz Roldan et al	https://www.gisaid.org	?	?	2020-05-06
Spain/Valencia202/2020	ncov	EPI_ISL_436297	?	2020-03-25	Europe	Spain	Comunitat Valenciana	Valencia	Europe	Spain	Comunitat Valenciana	genome	29798	Human	58	Female	B.1.5	G	Servicio de Microbiologia. Hospital Clinico Universitario de Valencia	Sequencing and Bioinformatics Service and Molecular Epidemiology Research Group. FISABIO-Public Health	Neris Garcia-Gonzalez et al	https://www.gisaid.org	?	?	2020-05-06
Scotland/CVR1951/2020	ncov	EPI_ISL_438860	?	2020-04-07	Europe	United Kingdom	Scotland		Europe	United Kingdom	Scotland	genome	29780	Human	?	?	B.16	L	West of Scotland Specialist Virology Centre, NHSGGC / MRC-University of Glasgow Centre for Virus Research	COVID-19 Genomics UK (COG-UK) Consortium	Ana da Silva Filipe et al	https://www.gisaid.org	Preliminary analysis of SARS-CoV-2 importation & establishment of UK transmission lineages	https://virological.org/t/preliminary-analysis-of-sars-cov-2-importation-establishment-of-uk-transmission-lineages/507	2020-05-12
Scotland/CVR1997/2020	ncov	EPI_ISL_438868	?	2020-04-09	Europe	United Kingdom	Scotland		Europe	United Kingdom	Scotland	genome	29779	Human	?	?	B.16	L	West of Scotland Specialist Virology Centre, NHSGGC / MRC-University of Glasgow Centre for Virus Research	COVID-19 Genomics UK (COG-UK) Consortium	Ana da Silva Filipe et al	https://www.gisaid.org	Preliminary analysis of SARS-CoV-2 importation & establishment of UK transmission lineages	https://virological.org/t/preliminary-analysis-of-sars-cov-2-importation-establishment-of-uk-transmission-lineages/507	2020-05-12
Scotland/CVR2215/2020	ncov	EPI_ISL_438879	?	2020-04-12	Europe	United Kingdom	Scotland		Europe	United Kingdom	Scotland	genome	29903	Human	?	?	A.2	S	West of Scotland Specialist Virology Centre, NHSGGC / MRC-University of Glasgow Centre for Virus Research	COVID-19 Genomics UK (COG-UK) Consortium	Ana da Silva Filipe et al	https://www.gisaid.org	Preliminary analysis of SARS-CoV-2 importation & establishment of UK transmission lineages	https://virological.org/t/preliminary-analysis-of-sars-cov-2-importation-establishment-of-uk-transmission-lineages/507	2020-05-12
Scotland/CVR226/2020	ncov	EPI_ISL_438883	?	2020-03-18	Europe	United Kingdom	Scotland		Europe	United Kingdom	Scotland	genome	29782	Human	?	?	B.1.1	GR	West of Scotland Specialist Virology Centre, NHSGGC / MRC-University of Glasgow Centre for Virus Research	COVID-19 Genomics UK (COG-UK) Consortium	Ana da Silva Filipe et al	https://www.gisaid.org	Preliminary analysis of SARS-CoV-2 importation & establishment of UK transmission lineages	https://virological.org/t/preliminary-analysis-of-sars-cov-2-importation-establishment-of-uk-transmission-lineages/507	2020-05-12
Scotland/CVR2260/2020	ncov	EPI_ISL_438884	?	2020-04-11	Europe	United Kingdom	Scotland		Europe	United Kingdom	Scotland	genome	29779	Human	?	?	B	L	West of Scotland Specialist Virology Centre, NHSGGC / MRC-University of Glasgow Centre for Virus Research	COVID-19 Genomics UK (COG-UK) Consortium	Ana da Silva Filipe et al	https://www.gisaid.org	Preliminary analysis of SARS-CoV-2 importation & establishment of UK transmission lineages	https://virological.org/t/preliminary-analysis-of-sars-cov-2-importation-establishment-of-uk-transmission-lineages/507	2020-05-12
Scotland/CVR234/2020	ncov	EPI_ISL_438889	?	2020-03-19	Europe	United Kingdom	Scotland		Europe	United Kingdom	Scotland	genome	29782	Human	?	?	B.1.5	G	West of Scotland Specialist Virology Centre, NHSGGC / MRC-University of Glasgow Centre for Virus Research	COVID-19 Genomics UK (COG-UK) Consortium	Ana da Silva Filipe et al	https://www.gisaid.org	Preliminary analysis of SARS-CoV-2 importation & establishment of UK transmission lineages	https://virological.org/t/preliminary-analysis-of-sars-cov-2-importation-establishment-of-uk-transmission-lineages/507	2020-05-12
Scotland/CVR2347/2020	ncov	EPI_ISL_438890	?	2020-04-13	Europe	United Kingdom	Scotland		Europe	United Kingdom	Scotland	genome	29782	Human	?	?	B.1.70	G	West of Scotland Specialist Virology Centre, NHSGGC / MRC-University of Glasgow Centre for Virus Research	COVID-19 Genomics UK (COG-UK) Consortium	Ana da Silva Filipe et al	https://www.gisaid.org	Preliminary analysis of SARS-CoV-2 importation & establishment of UK transmission lineages	https://virological.org/t/preliminary-analysis-of-sars-cov-2-importation-establishment-of-uk-transmission-lineages/507	2020-05-12
Scotland/CVR2349/2020	ncov	EPI_ISL_438891	?	2020-04-13	Europe	United Kingdom	Scotland		Europe	United Kingdom	Scotland	genome	29782	Human	?	?	B.1.1.10	GR	West of Scotland Specialist Virology Centre, NHSGGC / MRC-University of Glasgow Centre for Virus Research	COVID-19 Genomics UK (COG-UK) Consortium	Ana da Silva Filipe et al	https://www.gisaid.org	Preliminary analysis of SARS-CoV-2 importation & establishment of UK transmission lineages	https://virological.org/t/preliminary-analysis-of-sars-cov-2-importation-establishment-of-uk-transmission-lineages/507	2020-05-12
Scotland/CVR2357/2020	ncov	EPI_ISL_438892	?	2020-04-13	Europe	United Kingdom	Scotland		Europe	United Kingdom	Scotland	genome	29782	Human	?	?	B.1	G	West of Scotland Specialist Virology Centre, NHSGGC / MRC-University of Glasgow Centre for Virus Research	COVID-19 Genomics UK (COG-UK) Consortium	Ana da Silva Filipe et al	https://www.gisaid.org	Preliminary analysis of SARS-CoV-2 importation & establishment of UK transmission lineages	https://virological.org/t/preliminary-analysis-of-sars-cov-2-importation-establishment-of-uk-transmission-lineages/507	2020-05-12
Scotland/CVR2367/2020	ncov	EPI_ISL_438893	?	2020-04-14	Europe	United Kingdom	Scotland		Europe	United Kingdom	Scotland	genome	29782	Human	?	?	B.1	G	West of Scotland Specialist Virology Centre, NHSGGC / MRC-University of Glasgow Centre for Virus Research	COVID-19 Genomics UK (COG-UK) Consortium	Ana da Silva Filipe et al	https://www.gisaid.org	Preliminary analysis of SARS-CoV-2 importation & establishment of UK transmission lineages	https://virological.org/t/preliminary-analysis-of-sars-cov-2-importation-establishment-of-uk-transmission-lineages/507	2020-05-12
Scotland/CVR2372/2020	ncov	EPI_ISL_438894	?	2020-04-13	Europe	United Kingdom	Scotland		Europe	United Kingdom	Scotland	genome	29782	Human	?	?	B.1	G	West of Scotland Specialist Virology Centre, NHSGGC / MRC-University of Glasgow Centre for Virus Research	COVID-19 Genomics UK (COG-UK) Consortium	Ana da Silva Filipe et al	https://www.gisaid.org	Preliminary analysis of SARS-CoV-2 importation & establishment of UK transmission lineages	https://virological.org/t/preliminary-analysis-of-sars-cov-2-importation-establishment-of-uk-transmission-lineages/507	2020-05-12
Scotland/CVR2378/2020	ncov	EPI_ISL_438895	?	2020-04-13	Europe	United Kingdom	Scotland		Europe	United Kingdom	Scotland	genome	29903	Human	?	?	B.1.5	G	West of Scotland Specialist Virology Centre, NHSGGC / MRC-University of Glasgow Centre for Virus Research	COVID-19 Genomics UK (COG-UK) Consortium	Ana da Silva Filipe et al	https://www.gisaid.org	Preliminary analysis of SARS-CoV-2 importation & establishment of UK transmission lineages	https://virological.org/t/preliminary-analysis-of-sars-cov-2-importation-establishment-of-uk-transmission-lineages/507	2020-05-12
Scotland/CVR238/2020	ncov	EPI_ISL_438896	?	2020-03-19	Europe	United Kingdom	Scotland		Europe	United Kingdom	Scotland	genome	29782	Human	?	?	B.2	V	West of Scotland Specialist Virology Centre, NHSGGC / MRC-University of Glasgow Centre for Virus Research	COVID-19 Genomics UK (COG-UK) Consortium	Ana da Silva Filipe et al	https://www.gisaid.org	Preliminary analysis of SARS-CoV-2 importation & establishment of UK transmission lineages	https://virological.org/t/preliminary-analysis-of-sars-cov-2-importation-establishment-of-uk-transmission-lineages/507	2020-05-12
Scotland/CVR2860/2020	ncov	EPI_ISL_448200	?	2020-04-21	Europe	United Kingdom	Scotland		Europe	United Kingdom	Scotland	genome	29808	Human	?	?	B.16	L	West of Scotland Specialist Virology Centre, NHSGGC / MRC-University of Glasgow Centre for Virus Research	COVID-19 Genomics UK (COG-UK) Consortium	Ana da Silva Filipe et al	https://www.gisaid.org	Preliminary analysis of SARS-CoV-2 importation & establishment of UK transmission lineages	https://virological.org/t/preliminary-analysis-of-sars-cov-2-importation-establishment-of-uk-transmission-lineages/507	2020-05-19
Scotland/CVR2877/2020	ncov	EPI_ISL_448201	?	2020-04-21	Europe	United Kingdom	Scotland		Europe	United Kingdom	Scotland	genome	29811	Human	?	?	B.2	V	West of Scotland Specialist Virology Centre, NHSGGC / MRC-University of Glasgow Centre for Virus Research	COVID-19 Genomics UK (COG-UK) Consortium	Ana da Silva Filipe et al	https://www.gisaid.org	Preliminary analysis of SARS-CoV-2 importation & establishment of UK transmission lineages	https://virological.org/t/preliminary-analysis-of-sars-cov-2-importation-establishment-of-uk-transmission-lineages/507	2020-05-19
Scotland/CVR2888/2020	ncov	EPI_ISL_448204	?	2020-04-21	Europe	United Kingdom	Scotland		Europe	United Kingdom	Scotland	genome	29782	Human	?	?	B.1.1	GR	West of Scotland Specialist Virology Centre, NHSGGC / MRC-University of Glasgow Centre for Virus Research	COVID-19 Genomics UK (COG-UK) Consortium	Ana da Silva Filipe et al	https://www.gisaid.org	Preliminary analysis of SARS-CoV-2 importation & establishment of UK transmission lineages	https://virological.org/t/preliminary-analysis-of-sars-cov-2-importation-establishment-of-uk-transmission-lineages/507	2020-05-19
Scotland/CVR2893/2020	ncov	EPI_ISL_448205	?	2020-04-21	Europe	United Kingdom	Scotland		Europe	United Kingdom	Scotland	genome	29779	Human	?	?	B.16	O	West of Scotland Specialist Virology Centre, NHSGGC / MRC-University of Glasgow Centre for Virus Research	COVID-19 Genomics UK (COG-UK) Consortium	Ana da Silva Filipe et al	https://www.gisaid.org	Preliminary analysis of SARS-CoV-2 importation & establishment of UK transmission lineages	https://virological.org/t/preliminary-analysis-of-sars-cov-2-importation-establishment-of-uk-transmission-lineages/507	2020-05-19
Scotland/CVR2930/2020	ncov	EPI_ISL_448206	?	2020-04-22	Europe	United Kingdom	Scotland		Europe	United Kingdom	Scotland	genome	29782	Human	?	?	B.1	G	West of Scotland Specialist Virology Centre, NHSGGC / MRC-University of Glasgow Centre for Virus Research	COVID-19 Genomics UK (COG-UK) Consortium	Ana da Silva Filipe et al	https://www.gisaid.org	Preliminary analysis of SARS-CoV-2 importation & establishment of UK transmission lineages	https://virological.org/t/preliminary-analysis-of-sars-cov-2-importation-establishment-of-uk-transmission-lineages/507	2020-05-19
Scotland/CVR2932/2020	ncov	EPI_ISL_448207	?	2020-04-22	Europe	United Kingdom	Scotland		Europe	United Kingdom	Scotland	genome	29782	Human	?	?	B.1	G	West of Scotland Specialist Virology Centre, NHSGGC / MRC-University of Glasgow Centre for Virus Research	COVID-19 Genomics UK (COG-UK) Consortium	Ana da Silva Filipe et al	https://www.gisaid.org	Preliminary analysis of SARS-CoV-2 importation & establishment of UK transmission lineages	https://virological.org/t/preliminary-analysis-of-sars-cov-2-importation-establishment-of-uk-transmission-lineages/507	2020-05-19
Scotland/CVR2944/2020	ncov	EPI_ISL_448209	?	2020-04-22	Europe	United Kingdom	Scotland		Europe	United Kingdom	Scotland	genome	29782	Human	?	?	A.5	S	West of Scotland Specialist Virology Centre, NHSGGC / MRC-University of Glasgow Centre for Virus Research	COVID-19 Genomics UK (COG-UK) Consortium	Ana da Silva Filipe et al	https://www.gisaid.org	Preliminary analysis of SARS-CoV-2 importation & establishment of UK transmission lineages	https://virological.org/t/preliminary-analysis-of-sars-cov-2-importation-establishment-of-uk-transmission-lineages/507	2020-05-19
Scotland/CVR2970/2020	ncov	EPI_ISL_448210	?	2020-04-22	Europe	United Kingdom	Scotland		Europe	United Kingdom	Scotland	genome	29782	Human	?	?	B.1	GH	West of Scotland Specialist Virology Centre, NHSGGC / MRC-University of Glasgow Centre for Virus Research	COVID-19 Genomics UK (COG-UK) Consortium	Ana da Silva Filipe et al	https://www.gisaid.org	Preliminary analysis of SARS-CoV-2 importation & establishment of UK transmission lineages	https://virological.org/t/preliminary-analysis-of-sars-cov-2-importation-establishment-of-uk-transmission-lineages/507	2020-05-19
Scotland/CVR2971/2020	ncov	EPI_ISL_448211	?	2020-04-22	Europe	United Kingdom	Scotland		Europe	United Kingdom	Scotland	genome	29782	Human	?	?	B.1	G	West of Scotland Specialist Virology Centre, NHSGGC / MRC-University of Glasgow Centre for Virus Research	COVID-19 Genomics UK (COG-UK) Consortium	Ana da Silva Filipe et al	https://www.gisaid.org	Preliminary analysis of SARS-CoV-2 importation & establishment of UK transmission lineages	https://virological.org/t/preliminary-analysis-of-sars-cov-2-importation-establishment-of-uk-transmission-lineages/507	2020-05-19
Scotland/CVR2972/2020	ncov	EPI_ISL_448212	?	2020-04-22	Europe	United Kingdom	Scotland		Europe	United Kingdom	Scotland	genome	29782	Human	?	?	B.1	G	West of Scotland Specialist Virology Centre, NHSGGC / MRC-University of Glasgow Centre for Virus Research	COVID-19 Genomics UK (COG-UK) Consortium	Ana da Silva Filipe et al	https://www.gisaid.org	Preliminary analysis of SARS-CoV-2 importation & establishment of UK transmission lineages	https://virological.org/t/preliminary-analysis-of-sars-cov-2-importation-establishment-of-uk-transmission-lineages/507	2020-05-19
Scotland/CVR2973/2020	ncov	EPI_ISL_448213	?	2020-04-22	Europe	United Kingdom	Scotland		Europe	United Kingdom	Scotland	genome	29782	Human	?	?	B.1.1.14	GR	West of Scotland Specialist Virology Centre, NHSGGC / MRC-University of Glasgow Centre for Virus Research	COVID-19 Genomics UK (COG-UK) Consortium	Ana da Silva Filipe et al	https://www.gisaid.org	Preliminary analysis of SARS-CoV-2 importation & establishment of UK transmission lineages	https://virological.org/t/preliminary-analysis-of-sars-cov-2-importation-establishment-of-uk-transmission-lineages/507	2020-05-19
Scotland/CVR2974/2020	ncov	EPI_ISL_448214	?	2020-04-22	Europe	United Kingdom	Scotland		Europe	United Kingdom	Scotland	genome	29782	Human	?	?	B.1.1.14	GR	West of Scotland Specialist Virology Centre, NHSGGC / MRC-University of Glasgow Centre for Virus Research	COVID-19 Genomics UK (COG-UK) Consortium	Ana da Silva Filipe et al	https://www.gisaid.org	Preliminary analysis of SARS-CoV-2 importation & establishment of UK transmission lineages	https://virological.org/t/preliminary-analysis-of-sars-cov-2-importation-establishment-of-uk-transmission-lineages/507	2020-05-19
Scotland/CVR2975/2020	ncov	EPI_ISL_448215	?	2020-04-22	Europe	United Kingdom	Scotland		Europe	United Kingdom	Scotland	genome	29782	Human	?	?	A.5	S	West of Scotland Specialist Virology Centre, NHSGGC / MRC-University of Glasgow Centre for Virus Research	COVID-19 Genomics UK (COG-UK) Consortium	Ana da Silva Filipe et al	https://www.gisaid.org	Preliminary analysis of SARS-CoV-2 importation & establishment of UK transmission lineages	https://virological.org/t/preliminary-analysis-of-sars-cov-2-importation-establishment-of-uk-transmission-lineages/507	2020-05-19
Scotland/CVR2976/2020	ncov	EPI_ISL_448216	?	2020-04-22	Europe	United Kingdom	Scotland		Europe	United Kingdom	Scotland	genome	29782	Human	?	?	B.1.1	GR	West of Scotland Specialist Virology Centre, NHSGGC / MRC-University of Glasgow Centre for Virus Research	COVID-19 Genomics UK (COG-UK) Consortium	Ana da Silva Filipe et al	https://www.gisaid.org	Preliminary analysis of SARS-CoV-2 importation & establishment of UK transmission lineages	https://virological.org/t/preliminary-analysis-of-sars-cov-2-importation-establishment-of-uk-transmission-lineages/507	2020-05-19
Scotland/CVR2977/2020	ncov	EPI_ISL_448217	?	2020-04-22	Europe	United Kingdom	Scotland		Europe	United Kingdom	Scotland	genome	29782	Human	?	?	B.1	G	West of Scotland Specialist Virology Centre, NHSGGC / MRC-University of Glasgow Centre for Virus Research	COVID-19 Genomics UK (COG-UK) Consortium	Ana da Silva Filipe et al	https://www.gisaid.org	Preliminary analysis of SARS-CoV-2 importation & establishment of UK transmission lineages	https://virological.org/t/preliminary-analysis-of-sars-cov-2-importation-establishment-of-uk-transmission-lineages/507	2020-05-19
Scotland/CVR2978/2020	ncov	EPI_ISL_448218	?	2020-04-22	Europe	United Kingdom	Scotland		Europe	United Kingdom	Scotland	genome	29782	Human	?	?	B.1.5	G	West of Scotland Specialist Virology Centre, NHSGGC / MRC-University of Glasgow Centre for Virus Research	COVID-19 Genomics UK (COG-UK) Consortium	Ana da Silva Filipe et al	https://www.gisaid.org	Preliminary analysis of SARS-CoV-2 importation & establishment of UK transmission lineages	https://virological.org/t/preliminary-analysis-of-sars-cov-2-importation-establishment-of-uk-transmission-lineages/507	2020-05-19
England/NORW-E89D6/2020	ncov	EPI_ISL_448260	?	2020	Europe	United Kingdom	England		Europe	United Kingdom	England	genome	29902	Human	?	?	B.1	G	Quadram Institute Bioscience	COVID-19 Genomics UK (COG-UK) Consortium	Dave J. Baker et al	https://www.gisaid.org	Preliminary analysis of SARS-CoV-2 importation & establishment of UK transmission lineages	https://virological.org/t/preliminary-analysis-of-sars-cov-2-importation-establishment-of-uk-transmission-lineages/507	2020-05-19
England/NORW-E89E5/2020	ncov	EPI_ISL_448261	?	2020	Europe	United Kingdom	England		Europe	United Kingdom	England	genome	29900	Human	?	?	B.1.1	GR	Quadram Institute Bioscience	COVID-19 Genomics UK (COG-UK) Consortium	Dave J. Baker et al	https://www.gisaid.org	Preliminary analysis of SARS-CoV-2 importation & establishment of UK transmission lineages	https://virological.org/t/preliminary-analysis-of-sars-cov-2-importation-establishment-of-uk-transmission-lineages/507	2020-05-19
England/NORW-E89F4/2020	ncov	EPI_ISL_448262	?	2020-04-11	Europe	United Kingdom	England		Europe	United Kingdom	England	genome	29873	Human	?	?	B.1	G	Quadram Institute Bioscience	COVID-19 Genomics UK (COG-UK) Consortium	Dave J. Baker et al	https://www.gisaid.org	Preliminary analysis of SARS-CoV-2 importation & establishment of UK transmission lineages	https://virological.org/t/preliminary-analysis-of-sars-cov-2-importation-establishment-of-uk-transmission-lineages/507	2020-05-19
England/NORW-E8A00/2020	ncov	EPI_ISL_448263	?	2020	Europe	United Kingdom	England		Europe	United Kingdom	England	genome	29902	Human	?	?	B.1.1	GR	Quadram Institute Bioscience	COVID-19 Genomics UK (COG-UK) Consortium	Dave J. Baker et al	https://www.gisaid.org	Preliminary analysis of SARS-CoV-2 importation & establishment of UK transmission lineages	https://virological.org/t/preliminary-analysis-of-sars-cov-2-importation-establishment-of-uk-transmission-lineages/507	2020-05-19
England/NORW-E8A1F/2020	ncov	EPI_ISL_448264	?	2020	Europe	United Kingdom	England		Europe	United Kingdom	England	genome	29902	Human	?	?	B.1.1	GR	Quadram Institute Bioscience	COVID-19 Genomics UK (COG-UK) Consortium	Dave J. Baker et al	https://www.gisaid.org	Preliminary analysis of SARS-CoV-2 importation & establishment of UK transmission lineages	https://virological.org/t/preliminary-analysis-of-sars-cov-2-importation-establishment-of-uk-transmission-lineages/507	2020-05-19
England/NORW-E8A2E/2020	ncov	EPI_ISL_448265	?	2020-04-12	Europe	United Kingdom	England		Europe	United Kingdom	England	genome	29900	Human	?	?	B.1.1	GR	Quadram Institute Bioscience	COVID-19 Genomics UK (COG-UK) Consortium	Dave J. Baker et al	https://www.gisaid.org	Preliminary analysis of SARS-CoV-2 importation & establishment of UK transmission lineages	https://virological.org/t/preliminary-analysis-of-sars-cov-2-importation-establishment-of-uk-transmission-lineages/507	2020-05-19
England/NORW-E8A3D/2020	ncov	EPI_ISL_448266	?	2020-04-11	Europe	United Kingdom	England		Europe	United Kingdom	England	genome	29894	Human	?	?	B.1.1	GR	Quadram Institute Bioscience	COVID-19 Genomics UK (COG-UK) Consortium	Dave J. Baker et al	https://www.gisaid.org	Preliminary analysis of SARS-CoV-2 importation & establishment of UK transmission lineages	https://virological.org/t/preliminary-analysis-of-sars-cov-2-importation-establishment-of-uk-transmission-lineages/507	2020-05-19
England/NORW-E8A4C/2020	ncov	EPI_ISL_448267	?	2020-04-11	Europe	United Kingdom	England		Europe	United Kingdom	England	genome	29867	Human	?	?	B.1.1	GR	Quadram Institute Bioscience	COVID-19 Genomics UK (COG-UK) Consortium	Dave J. Baker et al	https://www.gisaid.org	Preliminary analysis of SARS-CoV-2 importation & establishment of UK transmission lineages	https://virological.org/t/preliminary-analysis-of-sars-cov-2-importation-establishment-of-uk-transmission-lineages/507	2020-05-19
England/NORW-E8A5B/2020	ncov	EPI_ISL_448268	?	2020-04-15	Europe	United Kingdom	England		Europe	United Kingdom	England	genome	29898	Human	?	?	B.1.1	GR	Quadram Institute Bioscience	COVID-19 Genomics UK (COG-UK) Consortium	Dave J. Baker et al	https://www.gisaid.org	Preliminary analysis of SARS-CoV-2 importation & establishment of UK transmission lineages	https://virological.org/t/preliminary-analysis-of-sars-cov-2-importation-establishment-of-uk-transmission-lineages/507	2020-05-19
England/NORW-E8A6A/2020	ncov	EPI_ISL_448269	?	2020-04-13	Europe	United Kingdom	England		Europe	United Kingdom	England	genome	29873	Human	?	?	B.1.1	GR	Quadram Institute Bioscience	COVID-19 Genomics UK (COG-UK) Consortium	Dave J. Baker et al	https://www.gisaid.org	Preliminary analysis of SARS-CoV-2 importation & establishment of UK transmission lineages	https://virological.org/t/preliminary-analysis-of-sars-cov-2-importation-establishment-of-uk-transmission-lineages/507	2020-05-19
England/NORW-E8A79/2020	ncov	EPI_ISL_448270	?	2020-04-12	Europe	United Kingdom	England		Europe	United Kingdom	England	genome	29891	Human	?	?	B.1.1	GR	Quadram Institute Bioscience	COVID-19 Genomics UK (COG-UK) Consortium	Dave J. Baker et al	https://www.gisaid.org	Preliminary analysis of SARS-CoV-2 importation & establishment of UK transmission lineages	https://virological.org/t/preliminary-analysis-of-sars-cov-2-importation-establishment-of-uk-transmission-lineages/507	2020-05-19
England/NORW-E8A97/2020	ncov	EPI_ISL_448272	?	2020-04-15	Europe	United Kingdom	England		Europe	United Kingdom	England	genome	29902	Human	?	?	B.1.1	GR	Quadram Institute Bioscience	COVID-19 Genomics UK (COG-UK) Consortium	Dave J. Baker et al	https://www.gisaid.org	Preliminary analysis of SARS-CoV-2 importation & establishment of UK transmission lineages	https://virological.org/t/preliminary-analysis-of-sars-cov-2-importation-establishment-of-uk-transmission-lineages/507	2020-05-19
England/NORW-E8AB5/2020	ncov	EPI_ISL_448274	?	2020-04-13	Europe	United Kingdom	England		Europe	United Kingdom	England	genome	29896	Human	?	?	B.1.1	GR	Quadram Institute Bioscience	COVID-19 Genomics UK (COG-UK) Consortium	Dave J. Baker et al	https://www.gisaid.org	Preliminary analysis of SARS-CoV-2 importation & establishment of UK transmission lineages	https://virological.org/t/preliminary-analysis-of-sars-cov-2-importation-establishment-of-uk-transmission-lineages/507	2020-05-19
England/NORW-E8AD3/2020	ncov	EPI_ISL_448276	?	2020-04-13	Europe	United Kingdom	England		Europe	United Kingdom	England	genome	29896	Human	?	?	B.1.1	GR	Quadram Institute Bioscience	COVID-19 Genomics UK (COG-UK) Consortium	Dave J. Baker et al	https://www.gisaid.org	Preliminary analysis of SARS-CoV-2 importation & establishment of UK transmission lineages	https://virological.org/t/preliminary-analysis-of-sars-cov-2-importation-establishment-of-uk-transmission-lineages/507	2020-05-19
England/NORW-E8AE2/2020	ncov	EPI_ISL_448277	?	2020-04-15	Europe	United Kingdom	England		Europe	United Kingdom	England	genome	29899	Human	?	?	B.1.1	GR	Quadram Institute Bioscience	COVID-19 Genomics UK (COG-UK) Consortium	Dave J. Baker et al	https://www.gisaid.org	Preliminary analysis of SARS-CoV-2 importation & establishment of UK transmission lineages	https://virological.org/t/preliminary-analysis-of-sars-cov-2-importation-establishment-of-uk-transmission-lineages/507	2020-05-19
England/NORW-E8AF1/2020	ncov	EPI_ISL_448278	?	2020-04-13	Europe	United Kingdom	England		Europe	United Kingdom	England	genome	29873	Human	?	?	B.3	L	Quadram Institute Bioscience	COVID-19 Genomics UK (COG-UK) Consortium	Dave J. Baker et al	https://www.gisaid.org	Preliminary analysis of SARS-CoV-2 importation & establishment of UK transmission lineages	https://virological.org/t/preliminary-analysis-of-sars-cov-2-importation-establishment-of-uk-transmission-lineages/507	2020-05-19
England/NORW-E8B0D/2020	ncov	EPI_ISL_448279	?	2020-04-13	Europe	United Kingdom	England		Europe	United Kingdom	England	genome	29902	Human	?	?	B.1.1	GR	Quadram Institute Bioscience	COVID-19 Genomics UK (COG-UK) Consortium	Dave J. Baker et al	https://www.gisaid.org	Preliminary analysis of SARS-CoV-2 importation & establishment of UK transmission lineages	https://virological.org/t/preliminary-analysis-of-sars-cov-2-importation-establishment-of-uk-transmission-lineages/507	2020-05-19
England/NORW-E8B1C/2020	ncov	EPI_ISL_448280	?	2020-04-13	Europe	United Kingdom	England		Europe	United Kingdom	England	genome	29903	Human	?	?	B.1.1	GR	Quadram Institute Bioscience	COVID-19 Genomics UK (COG-UK) Consortium	Dave J. Baker et al	https://www.gisaid.org	Preliminary analysis of SARS-CoV-2 importation & establishment of UK transmission lineages	https://virological.org/t/preliminary-analysis-of-sars-cov-2-importation-establishment-of-uk-transmission-lineages/507	2020-05-19
England/NORW-E8B3A/2020	ncov	EPI_ISL_448281	?	2020-04-15	Europe	United Kingdom	England		Europe	United Kingdom	England	genome	29900	Human	?	?	B.1.1	GR	Quadram Institute Bioscience	COVID-19 Genomics UK (COG-UK) Consortium	Dave J. Baker et al	https://www.gisaid.org	Preliminary analysis of SARS-CoV-2 importation & establishment of UK transmission lineages	https://virological.org/t/preliminary-analysis-of-sars-cov-2-importation-establishment-of-uk-transmission-lineages/507	2020-05-19
England/NORW-E8B58/2020	ncov	EPI_ISL_448282	?	2020-04-13	Europe	United Kingdom	England		Europe	United Kingdom	England	genome	29902	Human	?	?	B.1.1	GR	Quadram Institute Bioscience	COVID-19 Genomics UK (COG-UK) Consortium	Dave J. Baker et al	https://www.gisaid.org	Preliminary analysis of SARS-CoV-2 importation & establishment of UK transmission lineages	https://virological.org/t/preliminary-analysis-of-sars-cov-2-importation-establishment-of-uk-transmission-lineages/507	2020-05-19
England/NORW-E8B85/2020	ncov	EPI_ISL_448283	?	2020-04-13	Europe	United Kingdom	England		Europe	United Kingdom	England	genome	29903	Human	?	?	B.1.1	GR	Quadram Institute Bioscience	COVID-19 Genomics UK (COG-UK) Consortium	Dave J. Baker et al	https://www.gisaid.org	Preliminary analysis of SARS-CoV-2 importation & establishment of UK transmission lineages	https://virological.org/t/preliminary-analysis-of-sars-cov-2-importation-establishment-of-uk-transmission-lineages/507	2020-05-19
England/NORW-E8BA3/2020	ncov	EPI_ISL_448285	?	2020-04-12	Europe	United Kingdom	England		Europe	United Kingdom	England	genome	29903	Human	?	?	B.1	G	Quadram Institute Bioscience	COVID-19 Genomics UK (COG-UK) Consortium	Dave J. Baker et al	https://www.gisaid.org	Preliminary analysis of SARS-CoV-2 importation & establishment of UK transmission lineages	https://virological.org/t/preliminary-analysis-of-sars-cov-2-importation-establishment-of-uk-transmission-lineages/507	2020-05-19
England/NORW-E8BB2/2020	ncov	EPI_ISL_448286	?	2020-04-13	Europe	United Kingdom	England		Europe	United Kingdom	England	genome	29866	Human	?	?	B.1.1	GR	Quadram Institute Bioscience	COVID-19 Genomics UK (COG-UK) Consortium	Dave J. Baker et al	https://www.gisaid.org	Preliminary analysis of SARS-CoV-2 importation & establishment of UK transmission lineages	https://virological.org/t/preliminary-analysis-of-sars-cov-2-importation-establishment-of-uk-transmission-lineages/507	2020-05-19
England/NORW-E8BC1/2020	ncov	EPI_ISL_448287	?	2020-04-13	Europe	United Kingdom	England		Europe	United Kingdom	England	genome	29898	Human	?	?	B.1.1	GR	Quadram Institute Bioscience	COVID-19 Genomics UK (COG-UK) Consortium	Dave J. Baker et al	https://www.gisaid.org	Preliminary analysis of SARS-CoV-2 importation & establishment of UK transmission lineages	https://virological.org/t/preliminary-analysis-of-sars-cov-2-importation-establishment-of-uk-transmission-lineages/507	2020-05-19
England/NORW-E8BD0/2020	ncov	EPI_ISL_448288	?	2020-04-14	Europe	United Kingdom	England		Europe	United Kingdom	England	genome	29873	Human	?	?	B.1.5.5	G	Quadram Institute Bioscience	COVID-19 Genomics UK (COG-UK) Consortium	Dave J. Baker et al	https://www.gisaid.org	Preliminary analysis of SARS-CoV-2 importation & establishment of UK transmission lineages	https://virological.org/t/preliminary-analysis-of-sars-cov-2-importation-establishment-of-uk-transmission-lineages/507	2020-05-19
England/NORW-E8BFE/2020	ncov	EPI_ISL_448290	?	2020-04-14	Europe	United Kingdom	England		Europe	United Kingdom	England	genome	29893	Human	?	?	B.1.5	G	Quadram Institute Bioscience	COVID-19 Genomics UK (COG-UK) Consortium	Dave J. Baker et al	https://www.gisaid.org	Preliminary analysis of SARS-CoV-2 importation & establishment of UK transmission lineages	https://virological.org/t/preliminary-analysis-of-sars-cov-2-importation-establishment-of-uk-transmission-lineages/507	2020-05-19
England/NORW-E8C0A/2020	ncov	EPI_ISL_448291	?	2020-04-14	Europe	United Kingdom	England		Europe	United Kingdom	England	genome	29866	Human	?	?	B.1	G	Quadram Institute Bioscience	COVID-19 Genomics UK (COG-UK) Consortium	Dave J. Baker et al	https://www.gisaid.org	Preliminary analysis of SARS-CoV-2 importation & establishment of UK transmission lineages	https://virological.org/t/preliminary-analysis-of-sars-cov-2-importation-establishment-of-uk-transmission-lineages/507	2020-05-19
England/NORW-E8C37/2020	ncov	EPI_ISL_448292	?	2020-04-13	Europe	United Kingdom	England		Europe	United Kingdom	England	genome	29891	Human	?	?	B.1	G	Quadram Institute Bioscience	COVID-19 Genomics UK (COG-UK) Consortium	Dave J. Baker et al	https://www.gisaid.org	Preliminary analysis of SARS-CoV-2 importation & establishment of UK transmission lineages	https://virological.org/t/preliminary-analysis-of-sars-cov-2-importation-establishment-of-uk-transmission-lineages/507	2020-05-19
England/NORW-E8C64/2020	ncov	EPI_ISL_448293	?	2020-04-13	Europe	United Kingdom	England		Europe	United Kingdom	England	genome	29873	Human	?	?	B.1.5.5	G	Quadram Institute Bioscience	COVID-19 Genomics UK (COG-UK) Consortium	Dave J. Baker et al	https://www.gisaid.org	Preliminary analysis of SARS-CoV-2 importation & establishment of UK transmission lineages	https://virological.org/t/preliminary-analysis-of-sars-cov-2-importation-establishment-of-uk-transmission-lineages/507	2020-05-19
England/NORW-E8C73/2020	ncov	EPI_ISL_448294	?	2020-04-12	Europe	United Kingdom	England		Europe	United Kingdom	England	genome	29897	Human	?	?	B.1.1	GR	Quadram Institute Bioscience	COVID-19 Genomics UK (COG-UK) Consortium	Dave J. Baker et al	https://www.gisaid.org	Preliminary analysis of SARS-CoV-2 importation & establishment of UK transmission lineages	https://virological.org/t/preliminary-analysis-of-sars-cov-2-importation-establishment-of-uk-transmission-lineages/507	2020-05-19
England/NORW-E8C91/2020	ncov	EPI_ISL_448296	?	2020-04-13	Europe	United Kingdom	England		Europe	United Kingdom	England	genome	29873	Human	?	?	B.1.1	GR	Quadram Institute Bioscience	COVID-19 Genomics UK (COG-UK) Consortium	Dave J. Baker et al	https://www.gisaid.org	Preliminary analysis of SARS-CoV-2 importation & establishment of UK transmission lineages	https://virological.org/t/preliminary-analysis-of-sars-cov-2-importation-establishment-of-uk-transmission-lineages/507	2020-05-19
England/NORW-E8CA0/2020	ncov	EPI_ISL_448297	?	2020-04-14	Europe	United Kingdom	England		Europe	United Kingdom	England	genome	29873	Human	?	?	B.1	G	Quadram Institute Bioscience	COVID-19 Genomics UK (COG-UK) Consortium	Dave J. Baker et al	https://www.gisaid.org	Preliminary analysis of SARS-CoV-2 importation & establishment of UK transmission lineages	https://virological.org/t/preliminary-analysis-of-sars-cov-2-importation-establishment-of-uk-transmission-lineages/507	2020-05-19
England/NORW-E8CBF/2020	ncov	EPI_ISL_448298	?	2020-04-13	Europe	United Kingdom	England		Europe	United Kingdom	England	genome	29892	Human	?	?	B	L	Quadram Institute Bioscience	COVID-19 Genomics UK (COG-UK) Consortium	Dave J. Baker et al	https://www.gisaid.org	Preliminary analysis of SARS-CoV-2 importation & establishment of UK transmission lineages	https://virological.org/t/preliminary-analysis-of-sars-cov-2-importation-establishment-of-uk-transmission-lineages/507	2020-05-19
England/NORW-E8CCE/2020	ncov	EPI_ISL_448299	?	2020-04-15	Europe	United Kingdom	England		Europe	United Kingdom	England	genome	29873	Human	?	?	B.1	G	Quadram Institute Bioscience	COVID-19 Genomics UK (COG-UK) Consortium	Dave J. Baker et al	https://www.gisaid.org	Preliminary analysis of SARS-CoV-2 importation & establishment of UK transmission lineages	https://virological.org/t/preliminary-analysis-of-sars-cov-2-importation-establishment-of-uk-transmission-lineages/507	2020-05-19
Switzerland/101155/2020	ncov	EPI_ISL_451821	?	2020-03-31	Europe	Switzerland	Basel-Land		Europe	Switzerland	Basel-Land	genome	29903	Human	?	?	B.1	G	Viollier AG	Department of Biosystems Science and Engineering, ETH Zürich	Christian Beisel et al	https://www.gisaid.org	?	?	2020-05-25
Switzerland/101156/2020	ncov	EPI_ISL_451822	?	2020-03-31	Europe	Switzerland	Basel-Land		Europe	Switzerland	Basel-Land	genome	29903	Human	?	?	B.1.1	GR	Viollier AG	Department of Biosystems Science and Engineering, ETH Zürich	Christian Beisel et al	https://www.gisaid.org	?	?	2020-05-25
Switzerland/101157/2020	ncov	EPI_ISL_451823	?	2020-03-31	Europe	Switzerland	Aargau		Europe	Switzerland	Aargau	genome	29903	Human	?	?	B.1	G	Viollier AG	Department of Biosystems Science and Engineering, ETH Zürich	Christian Beisel et al	https://www.gisaid.org	?	?	2020-05-25
Switzerland/101158/2020	ncov	EPI_ISL_451824	?	2020-03-31	Europe	Switzerland	Aargau		Europe	Switzerland	Aargau	genome	29903	Human	?	?	B.1	GH	Viollier AG	Department of Biosystems Science and Engineering, ETH Zürich	Christian Beisel et al	https://www.gisaid.org	?	?	2020-05-25
Switzerland/101160/2020	ncov	EPI_ISL_451826	?	2020-03-31	Europe	Switzerland	Bern		Europe	Switzerland	Bern	genome	29903	Human	?	?	B.1	G	Viollier AG	Department of Biosystems Science and Engineering, ETH Zürich	Christian Beisel et al	https://www.gisaid.org	?	?	2020-05-25
Switzerland/101161/2020	ncov	EPI_ISL_451827	?	2020-03-31	Europe	Switzerland	Lucerne		Europe	Switzerland	Lucerne	genome	29903	Human	?	?	B.1	GH	Viollier AG	Department of Biosystems Science and Engineering, ETH Zürich	Christian Beisel et al	https://www.gisaid.org	?	?	2020-05-25
Switzerland/101165/2020	ncov	EPI_ISL_451829	?	2020-03-31	Europe	Switzerland	Aargau		Europe	Switzerland	Aargau	genome	29903	Human	?	?	B.1	G	Viollier AG	Department of Biosystems Science and Engineering, ETH Zürich	Christian Beisel et al	https://www.gisaid.org	?	?	2020-05-25
Switzerland/101166/2020	ncov	EPI_ISL_451830	?	2020-03-31	Europe	Switzerland	Bern		Europe	Switzerland	Bern	genome	29903	Human	?	?	B.1	G	Viollier AG	Department of Biosystems Science and Engineering, ETH Zürich	Christian Beisel et al	https://www.gisaid.org	?	?	2020-05-25
Switzerland/101167/2020	ncov	EPI_ISL_451831	?	2020-03-31	Europe	Switzerland	Zürich		Europe	Switzerland	Zürich	genome	29903	Human	?	?	B.1	GH	Viollier AG	Department of Biosystems Science and Engineering, ETH Zürich	Christian Beisel et al	https://www.gisaid.org	?	?	2020-05-25
Switzerland/101168/2020	ncov	EPI_ISL_451832	?	2020-03-31	Europe	Switzerland	Graubünden		Europe	Switzerland	Graubünden	genome	29903	Human	?	?	B.1	G	Viollier AG	Department of Biosystems Science and Engineering, ETH Zürich	Christian Beisel et al	https://www.gisaid.org	?	?	2020-05-25
Switzerland/101170/2020	ncov	EPI_ISL_451833	?	2020-03-31	Europe	Switzerland	Graubünden		Europe	Switzerland	Graubünden	genome	29903	Human	?	?	B.1	G	Viollier AG	Department of Biosystems Science and Engineering, ETH Zürich	Christian Beisel et al	https://www.gisaid.org	?	?	2020-05-25
Switzerland/101171/2020	ncov	EPI_ISL_451834	?	2020-03-31	Europe	Switzerland	Zürich		Europe	Switzerland	Zürich	genome	29903	Human	?	?	B.1	G	Viollier AG	Department of Biosystems Science and Engineering, ETH Zürich	Christian Beisel et al	https://www.gisaid.org	?	?	2020-05-25
Switzerland/101172/2020	ncov	EPI_ISL_451835	?	2020-03-31	Europe	Switzerland	Zürich		Europe	Switzerland	Zürich	genome	29903	Human	?	?	B.1.1	GR	Viollier AG	Department of Biosystems Science and Engineering, ETH Zürich	Christian Beisel et al	https://www.gisaid.org	?	?	2020-05-25
Switzerland/101174/2020	ncov	EPI_ISL_451837	?	2020-03-31	Europe	Switzerland	Zürich		Europe	Switzerland	Zürich	genome	29903	Human	?	?	B.1	GH	Viollier AG	Department of Biosystems Science and Engineering, ETH Zürich	Christian Beisel et al	https://www.gisaid.org	?	?	2020-05-25
Switzerland/101175/2020	ncov	EPI_ISL_451838	?	2020-03-31	Europe	Switzerland	Zürich		Europe	Switzerland	Zürich	genome	29903	Human	?	?	B.1	G	Viollier AG	Department of Biosystems Science and Engineering, ETH Zürich	Christian Beisel et al	https://www.gisaid.org	?	?	2020-05-25
Switzerland/101177/2020	ncov	EPI_ISL_451839	?	2020-03-31	Europe	Switzerland	Geneva		Europe	Switzerland	Geneva	genome	29903	Human	?	?	B.1	G	Viollier AG	Department of Biosystems Science and Engineering, ETH Zürich	Christian Beisel et al	https://www.gisaid.org	?	?	2020-05-25
Switzerland/101178/2020	ncov	EPI_ISL_451840	?	2020-03-31	Europe	Switzerland	Zürich		Europe	Switzerland	Zürich	genome	29903	Human	?	?	B.1.1	GR	Viollier AG	Department of Biosystems Science and Engineering, ETH Zürich	Christian Beisel et al	https://www.gisaid.org	?	?	2020-05-25
Switzerland/101180/2020	ncov	EPI_ISL_451842	?	2020-03-31	Europe	Switzerland	Zürich		Europe	Switzerland	Zürich	genome	29903	Human	?	?	B.1.1	GR	Viollier AG	Department of Biosystems Science and Engineering, ETH Zürich	Christian Beisel et al	https://www.gisaid.org	?	?	2020-05-25
Switzerland/101181/2020	ncov	EPI_ISL_451843	?	2020-03-31	Europe	Switzerland	Zürich		Europe	Switzerland	Zürich	genome	29903	Human	?	?	B.1	G	Viollier AG	Department of Biosystems Science and Engineering, ETH Zürich	Christian Beisel et al	https://www.gisaid.org	?	?	2020-05-25
Switzerland/101182/2020	ncov	EPI_ISL_451844	?	2020-03-31	Europe	Switzerland	Basel-Land		Europe	Switzerland	Basel-Land	genome	29903	Human	?	?	B.1	G	Viollier AG	Department of Biosystems Science and Engineering, ETH Zürich	Christian Beisel et al	https://www.gisaid.org	?	?	2020-05-25
Switzerland/101186/2020	ncov	EPI_ISL_451848	?	2020-03-31	Europe	Switzerland	Schaffhausen		Europe	Switzerland	Schaffhausen	genome	29903	Human	?	?	B.1	GH	Viollier AG	Department of Biosystems Science and Engineering, ETH Zürich	Christian Beisel et al	https://www.gisaid.org	?	?	2020-05-25
Switzerland/101187/2020	ncov	EPI_ISL_451849	?	2020-03-31	Europe	Switzerland	Jura		Europe	Switzerland	Jura	genome	29903	Human	?	?	B.1.1	GR	Viollier AG	Department of Biosystems Science and Engineering, ETH Zürich	Christian Beisel et al	https://www.gisaid.org	?	?	2020-05-25
Switzerland/101188/2020	ncov	EPI_ISL_451850	?	2020-03-31	Europe	Switzerland	Graubünden		Europe	Switzerland	Graubünden	genome	29903	Human	?	?	B.1	G	Viollier AG	Department of Biosystems Science and Engineering, ETH Zürich	Christian Beisel et al	https://www.gisaid.org	?	?	2020-05-25
Switzerland/101189/2020	ncov	EPI_ISL_451851	?	2020-03-31	Europe	Switzerland	Geneva		Europe	Switzerland	Geneva	genome	29903	Human	?	?	B.1	G	Viollier AG	Department of Biosystems Science and Engineering, ETH Zürich	Christian Beisel et al	https://www.gisaid.org	?	?	2020-05-25
Switzerland/101190/2020	ncov	EPI_ISL_451852	?	2020-03-31	Europe	Switzerland	Zürich		Europe	Switzerland	Zürich	genome	29903	Human	?	?	B.1	G	Viollier AG	Department of Biosystems Science and Engineering, ETH Zürich	Christian Beisel et al	https://www.gisaid.org	?	?	2020-05-25
Switzerland/101191/2020	ncov	EPI_ISL_451853	?	2020-03-31	Europe	Switzerland	Zürich		Europe	Switzerland	Zürich	genome	29903	Human	?	?	B.1.1	GR	Viollier AG	Department of Biosystems Science and Engineering, ETH Zürich	Christian Beisel et al	https://www.gisaid.org	?	?	2020-05-25
Switzerland/101192/2020	ncov	EPI_ISL_451854	?	2020-03-31	Europe	Switzerland	Aargau		Europe	Switzerland	Aargau	genome	29903	Human	?	?	B.1	G	Viollier AG	Department of Biosystems Science and Engineering, ETH Zürich	Christian Beisel et al	https://www.gisaid.org	?	?	2020-05-25
Switzerland/101193/2020	ncov	EPI_ISL_451855	?	2020-03-31	Europe	Switzerland	Zürich		Europe	Switzerland	Zürich	genome	29903	Human	?	?	B.1	GH	Viollier AG	Department of Biosystems Science and Engineering, ETH Zürich	Christian Beisel et al	https://www.gisaid.org	?	?	2020-05-25
Switzerland/110430/2020	ncov	EPI_ISL_451859	?	2020-04-07	Europe	Switzerland	Basel-Land		Europe	Switzerland	Basel-Land	genome	29903	Human	?	?	B.1.1	GR	Viollier AG	Department of Biosystems Science and Engineering, ETH Zürich	Christian Beisel et al	https://www.gisaid.org	?	?	2020-05-25
Netherlands/NoordHolland_32/2020	ncov	EPI_ISL_461221	?	2020-05-19	Europe	Netherlands	North Holland		Europe	Netherlands	North Holland	genome	29775	Human	?	?	B.1.1	GR	Dutch COVID-19 response team	Erasmus Medical Center	Bas Oude Munnink et al	https://www.gisaid.org	?	?	2020-06-06
Netherlands/NoordHolland_33/2020	ncov	EPI_ISL_461222	?	2020-05-19	Europe	Netherlands	North Holland		Europe	Netherlands	North Holland	genome	29775	Human	?	?	B.1	G	Dutch COVID-19 response team	Erasmus Medical Center	Bas Oude Munnink et al	https://www.gisaid.org	?	?	2020-06-06
Netherlands/NoordHolland_34/2020	ncov	EPI_ISL_461223	?	2020-05-19	Europe	Netherlands	North Holland		Europe	Netherlands	North Holland	genome	29775	Human	?	?	B.1	GH	Dutch COVID-19 response team	Erasmus Medical Center	Bas Oude Munnink et al	https://www.gisaid.org	?	?	2020-06-06
Netherlands/NoordHolland_35/2020	ncov	EPI_ISL_461224	?	2020-05-15	Europe	Netherlands	North Holland		Europe	Netherlands	North Holland	genome	29775	Human	?	?	B.1.22	GH	Dutch COVID-19 response team	Erasmus Medical Center	Bas Oude Munnink et al	https://www.gisaid.org	?	?	2020-06-06
Netherlands/Overijssel_34/2020	ncov	EPI_ISL_461226	?	2020-05-23	Europe	Netherlands	Overijssel		Europe	Netherlands	Overijssel	genome	29775	Human	?	?	B.1.1	GR	Dutch COVID-19 response team	Erasmus Medical Center	Bas Oude Munnink et al	https://www.gisaid.org	?	?	2020-06-06
Netherlands/Overijssel_35/2020	ncov	EPI_ISL_461227	?	2020-05-26	Europe	Netherlands	Overijssel		Europe	Netherlands	Overijssel	genome	29775	Human	?	?	B.1.1	GR	Dutch COVID-19 response team	Erasmus Medical Center	Bas Oude Munnink et al	https://www.gisaid.org	?	?	2020-06-06
Netherlands/Utrecht_30/2020	ncov	EPI_ISL_461228	?	2020-04-20	Europe	Netherlands	Utrecht		Europe	Netherlands	Utrecht	genome	29775	Human	?	?	B.1.8	G	Dutch COVID-19 response team	Erasmus Medical Center	Bas Oude Munnink et al	https://www.gisaid.org	?	?	2020-06-06
Netherlands/Utrecht_31/2020	ncov	EPI_ISL_461229	?	2020-04-23	Europe	Netherlands	Utrecht		Europe	Netherlands	Utrecht	genome	29775	Human	?	?	B.1	G	Dutch COVID-19 response team	Erasmus Medical Center	Bas Oude Munnink et al	https://www.gisaid.org	?	?	2020-06-06
Netherlands/Utrecht_32/2020	ncov	EPI_ISL_461230	?	2020-04-23	Europe	Netherlands	Utrecht		Europe	Netherlands	Utrecht	genome	29775	Human	?	?	B.1.1	GR	Dutch COVID-19 response team	Erasmus Medical Center	Bas Oude Munnink et al	https://www.gisaid.org	?	?	2020-06-06
Netherlands/Utrecht_34/2020	ncov	EPI_ISL_461232	?	2020-04-27	Europe	Netherlands	Utrecht		Europe	Netherlands	Utrecht	genome	29775	Human	?	?	B.1.8	G	Dutch COVID-19 response team	Erasmus Medical Center	Bas Oude Munnink et al	https://www.gisaid.org	?	?	2020-06-06
Netherlands/Utrecht_35/2020	ncov	EPI_ISL_461233	?	2020	Europe	Netherlands	Utrecht		Europe	Netherlands	Utrecht	genome	29775	Human	?	?	B.1.22	GH	Dutch COVID-19 response team	Erasmus Medical Center	Bas Oude Munnink et al	https://www.gisaid.org	?	?	2020-06-06
Netherlands/Utrecht_36/2020	ncov	EPI_ISL_461234	?	2020-04-09	Europe	Netherlands	Utrecht		Europe	Netherlands	Utrecht	genome	29775	Human	?	?	B.1	GH	Dutch COVID-19 response team	Erasmus Medical Center	Bas Oude Munnink et al	https://www.gisaid.org	?	?	2020-06-06
Netherlands/Utrecht_37/2020	ncov	EPI_ISL_461235	?	2020-04-12	Europe	Netherlands	Utrecht		Europe	Netherlands	Utrecht	genome	29775	Human	?	?	B.1	G	Dutch COVID-19 response team	Erasmus Medical Center	Bas Oude Munnink et al	https://www.gisaid.org	?	?	2020-06-06
Netherlands/Utrecht_38/2020	ncov	EPI_ISL_461236	?	2020-04-12	Europe	Netherlands	Utrecht		Europe	Netherlands	Utrecht	genome	29775	Human	?	?	B.1.22	GH	Dutch COVID-19 response team	Erasmus Medical Center	Bas Oude Munnink et al	https://www.gisaid.org	?	?	2020-06-06
Netherlands/Utrecht_39/2020	ncov	EPI_ISL_461237	?	2020-04-28	Europe	Netherlands	Utrecht		Europe	Netherlands	Utrecht	genome	29775	Human	?	?	B.1	G	Dutch COVID-19 response team	Erasmus Medical Center	Bas Oude Munnink et al	https://www.gisaid.org	?	?	2020-06-06
Netherlands/Utrecht_40/2020	ncov	EPI_ISL_461238	?	2020-04-28	Europe	Netherlands	Utrecht		Europe	Netherlands	Utrecht	genome	29775	Human	?	?	B.1.22	GH	Dutch COVID-19 response team	Erasmus Medical Center	Bas Oude Munnink et al	https://www.gisaid.org	?	?	2020-06-06
Netherlands/Utrecht_41/2020	ncov	EPI_ISL_461239	?	2020-04-29	Europe	Netherlands	Utrecht		Europe	Netherlands	Utrecht	genome	29775	Human	?	?	B.1.22	GH	Dutch COVID-19 response team	Erasmus Medical Center	Bas Oude Munnink et al	https://www.gisaid.org	?	?	2020-06-06
Netherlands/Utrecht_42/2020	ncov	EPI_ISL_461240	?	2020-04-30	Europe	Netherlands	Utrecht		Europe	Netherlands	Utrecht	genome	29766	Human	?	?	B.1	G	Dutch COVID-19 response team	Erasmus Medical Center	Bas Oude Munnink et al	https://www.gisaid.org	?	?	2020-06-06
Netherlands/Utrecht_43/2020	ncov	EPI_ISL_461241	?	2020-04-14	Europe	Netherlands	Utrecht		Europe	Netherlands	Utrecht	genome	29775	Human	?	?	B.1.22	GH	Dutch COVID-19 response team	Erasmus Medical Center	Bas Oude Munnink et al	https://www.gisaid.org	?	?	2020-06-06
Netherlands/Utrecht_44/2020	ncov	EPI_ISL_461242	?	2020-04-07	Europe	Netherlands	Utrecht		Europe	Netherlands	Utrecht	genome	29775	Human	?	?	B.1	G	Dutch COVID-19 response team	Erasmus Medical Center	Bas Oude Munnink et al	https://www.gisaid.org	?	?	2020-06-06
Netherlands/Utrecht_45/2020	ncov	EPI_ISL_461243	?	2020-04-14	Europe	Netherlands	Utrecht		Europe	Netherlands	Utrecht	genome	29775	Human	?	?	B.1.22	GH	Dutch COVID-19 response team	Erasmus Medical Center	Bas Oude Munnink et al	https://www.gisaid.org	?	?	2020-06-06
Netherlands/Utrecht_48/2020	ncov	EPI_ISL_461244	?	2020-05-20	Europe	Netherlands	Utrecht		Europe	Netherlands	Utrecht	genome	29775	Human	?	?	B.1.1	GR	Dutch COVID-19 response team	Erasmus Medical Center	Bas Oude Munnink et al	https://www.gisaid.org	?	?	2020-06-06
Netherlands/Utrecht_49/2020	ncov	EPI_ISL_461245	?	2020-05-20	Europe	Netherlands	Utrecht		Europe	Netherlands	Utrecht	genome	29775	Human	?	?	B.1.1	GR	Dutch COVID-19 response team	Erasmus Medical Center	Bas Oude Munnink et al	https://www.gisaid.org	?	?	2020-06-06
Netherlands/Utrecht_50/2020	ncov	EPI_ISL_461246	?	2020-05-22	Europe	Netherlands	Utrecht		Europe	Netherlands	Utrecht	genome	29775	Human	?	?	B.1.22	GH	Dutch COVID-19 response team	Erasmus Medical Center	Bas Oude Munnink et al	https://www.gisaid.org	?	?	2020-06-06
Netherlands/Zeeland_1/2020	ncov	EPI_ISL_461247	?	2020-03-21	Europe	Netherlands	Zeeland		Europe	Netherlands	Zeeland	genome	29775	Human	?	?	B.1.22	GH	Dutch COVID-19 response team	Erasmus Medical Center	Bas Oude Munnink et al	https://www.gisaid.org	?	?	2020-06-06
Netherlands/Zeeland_12/2020	ncov	EPI_ISL_461250	?	2020-03-31	Europe	Netherlands	Zeeland		Europe	Netherlands	Zeeland	genome	29775	Human	?	?	B.1	G	Dutch COVID-19 response team	Erasmus Medical Center	Bas Oude Munnink et al	https://www.gisaid.org	?	?	2020-06-06
Netherlands/Zeeland_13/2020	ncov	EPI_ISL_461251	?	2020-03-28	Europe	Netherlands	Zeeland		Europe	Netherlands	Zeeland	genome	29775	Human	?	?	B.1	G	Dutch COVID-19 response team	Erasmus Medical Center	Bas Oude Munnink et al	https://www.gisaid.org	?	?	2020-06-06
Netherlands/Zeeland_16/2020	ncov	EPI_ISL_461254	?	2020-03-28	Europe	Netherlands	Zeeland		Europe	Netherlands	Zeeland	genome	29775	Human	?	?	B.1.8	G	Dutch COVID-19 response team	Erasmus Medical Center	Bas Oude Munnink et al	https://www.gisaid.org	?	?	2020-06-06
Netherlands/Zeeland_17/2020	ncov	EPI_ISL_461255	?	2020-03-24	Europe	Netherlands	Zeeland		Europe	Netherlands	Zeeland	genome	29775	Human	?	?	B.1.22	GH	Dutch COVID-19 response team	Erasmus Medical Center	Bas Oude Munnink et al	https://www.gisaid.org	?	?	2020-06-06
Netherlands/Zeeland_19/2020	ncov	EPI_ISL_461257	?	2020-03-24	Europe	Netherlands	Zeeland		Europe	Netherlands	Zeeland	genome	29772	Human	?	?	B	L	Dutch COVID-19 response team	Erasmus Medical Center	Bas Oude Munnink et al	https://www.gisaid.org	?	?	2020-06-06
Netherlands/Zeeland_2/2020	ncov	EPI_ISL_461258	?	2020-03-24	Europe	Netherlands	Zeeland		Europe	Netherlands	Zeeland	genome	29775	Human	?	?	B.1.22	GH	Dutch COVID-19 response team	Erasmus Medical Center	Bas Oude Munnink et al	https://www.gisaid.org	?	?	2020-06-06
Netherlands/Zeeland_20/2020	ncov	EPI_ISL_461259	?	2020-03-18	Europe	Netherlands	Zeeland		Europe	Netherlands	Zeeland	genome	29775	Human	?	?	B.1	G	Dutch COVID-19 response team	Erasmus Medical Center	Bas Oude Munnink et al	https://www.gisaid.org	?	?	2020-06-06
Netherlands/Zeeland_21/2020	ncov	EPI_ISL_461260	?	2020-03-24	Europe	Netherlands	Zeeland		Europe	Netherlands	Zeeland	genome	29775	Human	?	?	B.1	G	Dutch COVID-19 response team	Erasmus Medical Center	Bas Oude Munnink et al	https://www.gisaid.org	?	?	2020-06-06
Netherlands/Zeeland_22/2020	ncov	EPI_ISL_461261	?	2020-03-31	Europe	Netherlands	Zeeland		Europe	Netherlands	Zeeland	genome	29775	Human	?	?	B.1	G	Dutch COVID-19 response team	Erasmus Medical Center	Bas Oude Munnink et al	https://www.gisaid.org	?	?	2020-06-06
Netherlands/Zeeland_26/2020	ncov	EPI_ISL_461264	?	2020-03-27	Europe	Netherlands	Zeeland		Europe	Netherlands	Zeeland	genome	29775	Human	?	?	B.1.8	G	Dutch COVID-19 response team	Erasmus Medical Center	Bas Oude Munnink et al	https://www.gisaid.org	?	?	2020-06-06
Netherlands/Zeeland_27/2020	ncov	EPI_ISL_461265	?	2020-04-03	Europe	Netherlands	Zeeland		Europe	Netherlands	Zeeland	genome	29775	Human	?	?	B.1.8	G	Dutch COVID-19 response team	Erasmus Medical Center	Bas Oude Munnink et al	https://www.gisaid.org	?	?	2020-06-06
Netherlands/Zeeland_28/2020	ncov	EPI_ISL_461266	?	2020-03-24	Europe	Netherlands	Zeeland		Europe	Netherlands	Zeeland	genome	29775	Human	?	?	B.1	GH	Dutch COVID-19 response team	Erasmus Medical Center	Bas Oude Munnink et al	https://www.gisaid.org	?	?	2020-06-06
Netherlands/Zeeland_3/2020	ncov	EPI_ISL_461268	?	2020-03-29	Europe	Netherlands	Zeeland		Europe	Netherlands	Zeeland	genome	29775	Human	?	?	B.1.22	GH	Dutch COVID-19 response team	Erasmus Medical Center	Bas Oude Munnink et al	https://www.gisaid.org	?	?	2020-06-06
Netherlands/Zeeland_31/2020	ncov	EPI_ISL_461270	?	2020-04-25	Europe	Netherlands	Zeeland		Europe	Netherlands	Zeeland	genome	29775	Human	?	?	B.1.1.1	GR	Dutch COVID-19 response team	Erasmus Medical Center	Bas Oude Munnink et al	https://www.gisaid.org	?	?	2020-06-06
Netherlands/Zeeland_32/2020	ncov	EPI_ISL_461271	?	2020-04-25	Europe	Netherlands	Zeeland		Europe	Netherlands	Zeeland	genome	29775	Human	?	?	B.1.22	GH	Dutch COVID-19 response team	Erasmus Medical Center	Bas Oude Munnink et al	https://www.gisaid.org	?	?	2020-06-06
Netherlands/Zeeland_33/2020	ncov	EPI_ISL_461272	?	2020-04-25	Europe	Netherlands	Zeeland		Europe	Netherlands	Zeeland	genome	29775	Human	?	?	B.1	G	Dutch COVID-19 response team	Erasmus Medical Center	Bas Oude Munnink et al	https://www.gisaid.org	?	?	2020-06-06
Netherlands/Zeeland_34/2020	ncov	EPI_ISL_461273	?	2020-04-26	Europe	Netherlands	Zeeland		Europe	Netherlands	Zeeland	genome	29775	Human	?	?	B.1.1	GR	Dutch COVID-19 response team	Erasmus Medical Center	Bas Oude Munnink et al	https://www.gisaid.org	?	?	2020-06-06
Netherlands/Zeeland_35/2020	ncov	EPI_ISL_461274	?	2020-04-27	Europe	Netherlands	Zeeland		Europe	Netherlands	Zeeland	genome	29775	Human	?	?	B.1	G	Dutch COVID-19 response team	Erasmus Medical Center	Bas Oude Munnink et al	https://www.gisaid.org	?	?	2020-06-06
Netherlands/Zeeland_36/2020	ncov	EPI_ISL_461275	?	2020-04-28	Europe	Netherlands	Zeeland		Europe	Netherlands	Zeeland	genome	29775	Human	?	?	B.1.1	GR	Dutch COVID-19 response team	Erasmus Medical Center	Bas Oude Munnink et al	https://www.gisaid.org	?	?	2020-06-06
Netherlands/Zeeland_37/2020	ncov	EPI_ISL_461276	?	2020-04-29	Europe	Netherlands	Zeeland		Europe	Netherlands	Zeeland	genome	29772	Human	?	?	B	L	Dutch COVID-19 response team	Erasmus Medical Center	Bas Oude Munnink et al	https://www.gisaid.org	?	?	2020-06-06
Netherlands/Zeeland_38/2020	ncov	EPI_ISL_461277	?	2020-04-29	Europe	Netherlands	Zeeland		Europe	Netherlands	Zeeland	genome	29775	Human	?	?	B.1	G	Dutch COVID-19 response team	Erasmus Medical Center	Bas Oude Munnink et al	https://www.gisaid.org	?	?	2020-06-06
Netherlands/Zeeland_41/2020	ncov	EPI_ISL_461280	?	2020-04-06	Europe	Netherlands	Zeeland		Europe	Netherlands	Zeeland	genome	29775	Human	?	?	B.1	GH	Dutch COVID-19 response team	Erasmus Medical Center	Bas Oude Munnink et al	https://www.gisaid.org	?	?	2020-06-06
Netherlands/Zeeland_42/2020	ncov	EPI_ISL_461281	?	2020-03-26	Europe	Netherlands	Zeeland		Europe	Netherlands	Zeeland	genome	29775	Human	?	?	B.1	GH	Dutch COVID-19 response team	Erasmus Medical Center	Bas Oude Munnink et al	https://www.gisaid.org	?	?	2020-06-06
Netherlands/Zeeland_43/2020	ncov	EPI_ISL_461282	?	2020-03-28	Europe	Netherlands	Zeeland		Europe	Netherlands	Zeeland	genome	29775	Human	?	?	B.1	GH	Dutch COVID-19 response team	Erasmus Medical Center	Bas Oude Munnink et al	https://www.gisaid.org	?	?	2020-06-06
Netherlands/Zeeland_44/2020	ncov	EPI_ISL_461283	?	2020-03-24	Europe	Netherlands	Zeeland		Europe	Netherlands	Zeeland	genome	29775	Human	?	?	B.1	GH	Dutch COVID-19 response team	Erasmus Medical Center	Bas Oude Munnink et al	https://www.gisaid.org	?	?	2020-06-06
Netherlands/Zeeland_45/2020	ncov	EPI_ISL_461284	?	2020-03-24	Europe	Netherlands	Zeeland		Europe	Netherlands	Zeeland	genome	29775	Human	?	?	B.1	GH	Dutch COVID-19 response team	Erasmus Medical Center	Bas Oude Munnink et al	https://www.gisaid.org	?	?	2020-06-06
Netherlands/Zeeland_46/2020	ncov	EPI_ISL_461285	?	2020-03-22	Europe	Netherlands	Zeeland		Europe	Netherlands	Zeeland	genome	29775	Human	?	?	B.1	GH	Dutch COVID-19 response team	Erasmus Medical Center	Bas Oude Munnink et al	https://www.gisaid.org	?	?	2020-06-06
Netherlands/Zeeland_47/2020	ncov	EPI_ISL_461286	?	2020-03-30	Europe	Netherlands	Zeeland		Europe	Netherlands	Zeeland	genome	29775	Human	?	?	B.1	GH	Dutch COVID-19 response team	Erasmus Medical Center	Bas Oude Munnink et al	https://www.gisaid.org	?	?	2020-06-06
Netherlands/Zeeland_5/2020	ncov	EPI_ISL_461287	?	2020-03-18	Europe	Netherlands	Zeeland		Europe	Netherlands	Zeeland	genome	29775	Human	?	?	B.1	GH	Dutch COVID-19 response team	Erasmus Medical Center	Bas Oude Munnink et al	https://www.gisaid.org	?	?	2020-06-06
Netherlands/Zeeland_6/2020	ncov	EPI_ISL_461288	?	2020-04-02	Europe	Netherlands	Zeeland		Europe	Netherlands	Zeeland	genome	29772	Human	?	?	B	L	Dutch COVID-19 response team	Erasmus Medical Center	Bas Oude Munnink et al	https://www.gisaid.org	?	?	2020-06-06
Netherlands/Zeeland_7/2020	ncov	EPI_ISL_461289	?	2020-03-22	Europe	Netherlands	Zeeland		Europe	Netherlands	Zeeland	genome	29775	Human	?	?	B.1.1	GR	Dutch COVID-19 response team	Erasmus Medical Center	Bas Oude Munnink et al	https://www.gisaid.org	?	?	2020-06-06
Netherlands/Zeeland_9/2020	ncov	EPI_ISL_461291	?	2020-03-22	Europe	Netherlands	Zeeland		Europe	Netherlands	Zeeland	genome	29775	Human	?	?	B.1	G	Dutch COVID-19 response team	Erasmus Medical Center	Bas Oude Munnink et al	https://www.gisaid.org	?	?	2020-06-06
Netherlands/ZuidHolland_119/2020	ncov	EPI_ISL_461292	?	2020-04-19	Europe	Netherlands	South Holland		Europe	Netherlands	South Holland	genome	29775	Human	?	?	B.1.1	GR	Dutch COVID-19 response team	Erasmus Medical Center	Bas Oude Munnink et al	https://www.gisaid.org	?	?	2020-06-06
Netherlands/ZuidHolland_120/2020	ncov	EPI_ISL_461293	?	2020-04-20	Europe	Netherlands	South Holland		Europe	Netherlands	South Holland	genome	29775	Human	?	?	B.1.22	GH	Dutch COVID-19 response team	Erasmus Medical Center	Bas Oude Munnink et al	https://www.gisaid.org	?	?	2020-06-06
Netherlands/ZuidHolland_121/2020	ncov	EPI_ISL_461294	?	2020-04-21	Europe	Netherlands	South Holland		Europe	Netherlands	South Holland	genome	29775	Human	?	?	B.1.22	GH	Dutch COVID-19 response team	Erasmus Medical Center	Bas Oude Munnink et al	https://www.gisaid.org	?	?	2020-06-06
Netherlands/ZuidHolland_122/2020	ncov	EPI_ISL_461295	?	2020-04-21	Europe	Netherlands	South Holland		Europe	Netherlands	South Holland	genome	29775	Human	?	?	B.1.22	GH	Dutch COVID-19 response team	Erasmus Medical Center	Bas Oude Munnink et al	https://www.gisaid.org	?	?	2020-06-06
Netherlands/ZuidHolland_123/2020	ncov	EPI_ISL_461296	?	2020-04-21	Europe	Netherlands	South Holland		Europe	Netherlands	South Holland	genome	29775	Human	?	?	B.1.22	GH	Dutch COVID-19 response team	Erasmus Medical Center	Bas Oude Munnink et al	https://www.gisaid.org	?	?	2020-06-06
Netherlands/ZuidHolland_124/2020	ncov	EPI_ISL_461297	?	2020-04-23	Europe	Netherlands	South Holland		Europe	Netherlands	South Holland	genome	29775	Human	?	?	B.1.22	GH	Dutch COVID-19 response team	Erasmus Medical Center	Bas Oude Munnink et al	https://www.gisaid.org	?	?	2020-06-06
Netherlands/ZuidHolland_125/2020	ncov	EPI_ISL_461298	?	2020-04-24	Europe	Netherlands	South Holland		Europe	Netherlands	South Holland	genome	29775	Human	?	?	B.1	G	Dutch COVID-19 response team	Erasmus Medical Center	Bas Oude Munnink et al	https://www.gisaid.org	?	?	2020-06-06
Netherlands/ZuidHolland_126/2020	ncov	EPI_ISL_461299	?	2020-04-24	Europe	Netherlands	South Holland		Europe	Netherlands	South Holland	genome	29775	Human	?	?	B.1.1	GR	Dutch COVID-19 response team	Erasmus Medical Center	Bas Oude Munnink et al	https://www.gisaid.org	?	?	2020-06-06
Shaoxing/01/2020	ncov	EPI_ISL_463889	?	2020-01-27	Asia	China	Zhejiang	Keqiao	Asia	China	Zhejiang	genome	29863	Human	33	Female	A	S	Shaoxing Center for Disease Control and Prevention	Department of Pathology and Laboratory Medicine, University of California Los Angeles	Jinkun Chen et al	https://www.gisaid.org	?	?	2020-06-10
Shaoxing/02/2020	ncov	EPI_ISL_463894	?	2020-01-30	Asia	China	Zhejiang	Keqiao	Asia	China	Zhejiang	genome	29879	Human	70	Male	A	S	Shaoxing Center for Disease Control and Prevention	Department of Pathology and Laboratory Medicine, University of California Los Angeles	Jinkun Chen et al	https://www.gisaid.org	?	?	2020-06-10
Shaoxing/03/2020	ncov	EPI_ISL_463895	?	2020-01-30	Asia	China	Zhejiang	Keqiao	Asia	China	Zhejiang	genome	29893	Human	66	Female	A	S	Shaoxing Center for Disease Control and Prevention	Department of Pathology and Laboratory Medicine, University of California Los Angeles	Jinkun Chen et al	https://www.gisaid.org	?	?	2020-06-10
Shaoxing/04/2020	ncov	EPI_ISL_463896	?	2020-01-31	Asia	China	Zhejiang	Keqiao	Asia	China	Zhejiang	genome	29858	Human	50	Male	A	S	Shaoxing Center for Disease Control and Prevention	Department of Pathology and Laboratory Medicine, University of California Los Angeles	Jinkun Chen et al	https://www.gisaid.org	?	?	2020-06-10
Shaoxing/05/2020	ncov	EPI_ISL_463897	?	2020-01-31	Asia	China	Zhejiang	Keqiao	Asia	China	Zhejiang	genome	29875	Human	55	Female	B	L	Shaoxing Center for Disease Control and Prevention	Department of Pathology and Laboratory Medicine, University of California Los Angeles	Jinkun Chen et al	https://www.gisaid.org	?	?	2020-06-10
USA/WA-UW-1723/2020	ncov	EPI_ISL_424200	?	2020-03-20	North America	USA	Washington		North America	USA	Washington	genome	29828	Human	?	?	B.1	GH	UW Virology Lab	UW Virology Lab	Pavitra Roychoudhury et al	https://www.gisaid.org	?	?	2020-04-12
USA/WA-UW-1651/2020	ncov	EPI_ISL_424202	?	2020-03-20	North America	USA	Washington		North America	USA	Washington	genome	29861	Human	?	?	B.1	GH	UW Virology Lab	UW Virology Lab	Pavitra Roychoudhury et al	https://www.gisaid.org	?	?	2020-04-12
USA/WA-UW-1652/2020	ncov	EPI_ISL_424203	?	2020-03-20	North America	USA	Washington		North America	USA	Washington	genome	29837	Human	?	?	B.1	GH	UW Virology Lab	UW Virology Lab	Pavitra Roychoudhury et al	https://www.gisaid.org	?	?	2020-04-12
USA/WA-UW-1698/2020	ncov	EPI_ISL_424204	?	2020-03-20	North America	USA	Washington		North America	USA	Washington	genome	29895	Human	?	?	B.1	GH	UW Virology Lab	UW Virology Lab	Pavitra Roychoudhury et al	https://www.gisaid.org	?	?	2020-04-12
USA/WA-UW-1697/2020	ncov	EPI_ISL_424205	?	2020-03-20	North America	USA	Washington		North America	USA	Washington	genome	29790	Human	?	?	B.1	GH	UW Virology Lab	UW Virology Lab	Pavitra Roychoudhury et al	https://www.gisaid.org	?	?	2020-04-12
USA/WA-UW-1716/2020	ncov	EPI_ISL_424207	?	2020-03-20	North America	USA	Washington		North America	USA	Washington	genome	29888	Human	?	?	B.1	GH	UW Virology Lab	UW Virology Lab	Pavitra Roychoudhury et al	https://www.gisaid.org	?	?	2020-04-12
USA/WA-UW-1712/2020	ncov	EPI_ISL_424208	?	2020-03-20	North America	USA	Washington		North America	USA	Washington	genome	29832	Human	?	?	B.1	GH	UW Virology Lab	UW Virology Lab	Pavitra Roychoudhury et al	https://www.gisaid.org	?	?	2020-04-12
USA/WA-UW-1765/2020	ncov	EPI_ISL_424209	?	2020-03-20	North America	USA	Washington		North America	USA	Washington	genome	29864	Human	?	?	A.1	S	UW Virology Lab	UW Virology Lab	Pavitra Roychoudhury et al	https://www.gisaid.org	?	?	2020-04-12
USA/WA-UW-1718/2020	ncov	EPI_ISL_424210	?	2020-03-20	North America	USA	Washington		North America	USA	Washington	genome	29794	Human	?	?	A.1	S	UW Virology Lab	UW Virology Lab	Pavitra Roychoudhury et al	https://www.gisaid.org	?	?	2020-04-12
USA/WA-UW-1689/2020	ncov	EPI_ISL_424211	?	2020-03-19	North America	USA	Washington		North America	USA	Washington	genome	29695	Human	?	?	B.1	GH	UW Virology Lab	UW Virology Lab	Pavitra Roychoudhury et al	https://www.gisaid.org	?	?	2020-04-12
USA/WA-UW-1715/2020	ncov	EPI_ISL_424212	?	2020-03-19	North America	USA	Washington		North America	USA	Washington	genome	29862	Human	?	?	B.1	GH	UW Virology Lab	UW Virology Lab	Pavitra Roychoudhury et al	https://www.gisaid.org	?	?	2020-04-12
USA/WA-UW-1670/2020	ncov	EPI_ISL_424213	?	2020-03-20	North America	USA	Washington		North America	USA	Washington	genome	29766	Human	?	?	A.1	S	UW Virology Lab	UW Virology Lab	Pavitra Roychoudhury et al	https://www.gisaid.org	?	?	2020-04-12
USA/WA-UW-1677/2020	ncov	EPI_ISL_424214	?	2020-03-20	North America	USA	Washington		North America	USA	Washington	genome	29647	Human	?	?	B.1	G	UW Virology Lab	UW Virology Lab	Pavitra Roychoudhury et al	https://www.gisaid.org	?	?	2020-04-12
USA/WA-UW-1680/2020	ncov	EPI_ISL_424215	?	2020-03-20	North America	USA	Washington		North America	USA	Washington	genome	29868	Human	?	?	B.1.43	GH	UW Virology Lab	UW Virology Lab	Pavitra Roychoudhury et al	https://www.gisaid.org	?	?	2020-04-12
USA/WA-UW-1690/2020	ncov	EPI_ISL_424216	?	2020-03-19	North America	USA	Washington		North America	USA	Washington	genome	29686	Human	?	?	B.1	GH	UW Virology Lab	UW Virology Lab	Pavitra Roychoudhury et al	https://www.gisaid.org	?	?	2020-04-12
USA/WA-UW-1750/2020	ncov	EPI_ISL_424239	?	2020-03-21	North America	USA	Washington		North America	USA	Washington	genome	29870	Human	?	?	B.1.41	GH	UW Virology Lab	UW Virology Lab	Pavitra Roychoudhury et al	https://www.gisaid.org	?	?	2020-04-12
USA/WA-UW-1779/2020	ncov	EPI_ISL_424260	?	2020-03-22	North America	USA	Washington		North America	USA	Washington	genome	29876	Human	?	?	B.1	GH	UW Virology Lab	UW Virology Lab	Pavitra Roychoudhury et al	https://www.gisaid.org	?	?	2020-04-12
USA/WA-UW-1784/2020	ncov	EPI_ISL_424261	?	2020-03-21	North America	USA	Washington		North America	USA	Washington	genome	29859	Human	?	?	A.1	S	UW Virology Lab	UW Virology Lab	Pavitra Roychoudhury et al	https://www.gisaid.org	?	?	2020-04-12
USA/WA-UW-1782/2020	ncov	EPI_ISL_424262	?	2020-03-22	North America	USA	Washington		North America	USA	Washington	genome	29867	Human	?	?	A.1	S	UW Virology Lab	UW Virology Lab	Pavitra Roychoudhury et al	https://www.gisaid.org	?	?	2020-04-12
USA/WA-UW-1799/2020	ncov	EPI_ISL_424263	?	2020-03-22	North America	USA	Washington		North America	USA	Washington	genome	29861	Human	?	?	B.1.43	GH	UW Virology Lab	UW Virology Lab	Pavitra Roychoudhury et al	https://www.gisaid.org	?	?	2020-04-12
USA/WA-UW-1805/2020	ncov	EPI_ISL_424264	?	2020-03-22	North America	USA	Washington		North America	USA	Washington	genome	29873	Human	?	?	A.1	S	UW Virology Lab	UW Virology Lab	Pavitra Roychoudhury et al	https://www.gisaid.org	?	?	2020-04-12
USA/UN-UW-1818/2020	ncov	EPI_ISL_424266	?	2020-03-22	North America	USA	USA		North America	USA	USA	genome	29652	Human	?	?	A.1	O	UW Virology Lab	UW Virology Lab	Pavitra Roychoudhury et al	https://www.gisaid.org	?	?	2020-04-12
USA/UN-UW-1817/2020	ncov	EPI_ISL_424267	?	2020-03-22	North America	USA	USA		North America	USA	USA	genome	29868	Human	?	?	A.1	S	UW Virology Lab	UW Virology Lab	Pavitra Roychoudhury et al	https://www.gisaid.org	?	?	2020-04-12
USA/UN-UW-1816/2020	ncov	EPI_ISL_424268	?	2020-03-22	North America	USA	USA		North America	USA	USA	genome	29808	Human	?	?	A.1	S	UW Virology Lab	UW Virology Lab	Pavitra Roychoudhury et al	https://www.gisaid.org	?	?	2020-04-12
USA/WA-UW-1828/2020	ncov	EPI_ISL_424269	?	2020-03-22	North America	USA	Washington		North America	USA	Washington	genome	29842	Human	?	?	A.1	S	UW Virology Lab	UW Virology Lab	Pavitra Roychoudhury et al	https://www.gisaid.org	?	?	2020-04-12
USA/WA-UW-1831/2020	ncov	EPI_ISL_424270	?	2020-03-22	North America	USA	Washington		North America	USA	Washington	genome	29885	Human	?	?	B.1	GH	UW Virology Lab	UW Virology Lab	Pavitra Roychoudhury et al	https://www.gisaid.org	?	?	2020-04-12
USA/WA-UW-1827/2020	ncov	EPI_ISL_424271	?	2020-03-22	North America	USA	Washington		North America	USA	Washington	genome	29643	Human	?	?	B.1	G	UW Virology Lab	UW Virology Lab	Pavitra Roychoudhury et al	https://www.gisaid.org	?	?	2020-04-12
USA/WA-UW-1826/2020	ncov	EPI_ISL_424273	?	2020-03-22	North America	USA	Washington		North America	USA	Washington	genome	29734	Human	?	?	B.1	GH	UW Virology Lab	UW Virology Lab	Pavitra Roychoudhury et al	https://www.gisaid.org	?	?	2020-04-12
USA/WA-UW-1824/2020	ncov	EPI_ISL_424274	?	2020-03-22	North America	USA	Washington		North America	USA	Washington	genome	30086	Human	?	?	B.1	GH	UW Virology Lab	UW Virology Lab	Pavitra Roychoudhury et al	https://www.gisaid.org	?	?	2020-04-12
USA/WA-UW-1821/2020	ncov	EPI_ISL_424275	?	2020-03-22	North America	USA	Washington		North America	USA	Washington	genome	29773	Human	?	?	A.1	S	UW Virology Lab	UW Virology Lab	Pavitra Roychoudhury et al	https://www.gisaid.org	?	?	2020-04-12
USA/WA-UW-1822/2020	ncov	EPI_ISL_424276	?	2020-03-22	North America	USA	Washington		North America	USA	Washington	genome	29777	Human	?	?	A.1	S	UW Virology Lab	UW Virology Lab	Pavitra Roychoudhury et al	https://www.gisaid.org	?	?	2020-04-12
USA/WA-UW-1866/2020	ncov	EPI_ISL_424278	?	2020-03-23	North America	USA	Washington		North America	USA	Washington	genome	29534	Human	?	?	B.1	G	UW Virology Lab	UW Virology Lab	Pavitra Roychoudhury et al	https://www.gisaid.org	?	?	2020-04-12
USA/WA-UW-1850/2020	ncov	EPI_ISL_424279	?	2020-03-23	North America	USA	Washington		North America	USA	Washington	genome	29793	Human	?	?	A.1	S	UW Virology Lab	UW Virology Lab	Pavitra Roychoudhury et al	https://www.gisaid.org	?	?	2020-04-12
USA/WA-UW-1868/2020	ncov	EPI_ISL_424280	?	2020-03-23	North America	USA	Washington		North America	USA	Washington	genome	29778	Human	?	?	B.4	O	UW Virology Lab	UW Virology Lab	Pavitra Roychoudhury et al	https://www.gisaid.org	?	?	2020-04-12
USA/WA-UW-1864/2020	ncov	EPI_ISL_424281	?	2020-03-23	North America	USA	Washington		North America	USA	Washington	genome	29747	Human	?	?	B.1	GH	UW Virology Lab	UW Virology Lab	Pavitra Roychoudhury et al	https://www.gisaid.org	?	?	2020-04-12
USA/WA-UW-1835/2020	ncov	EPI_ISL_424282	?	2020-03-23	North America	USA	Washington		North America	USA	Washington	genome	29461	Human	?	?	A.1	O	UW Virology Lab	UW Virology Lab	Pavitra Roychoudhury et al	https://www.gisaid.org	?	?	2020-04-12
USA/WA-UW-1863/2020	ncov	EPI_ISL_424284	?	2020-03-23	North America	USA	Washington		North America	USA	Washington	genome	29792	Human	?	?	A.1	S	UW Virology Lab	UW Virology Lab	Pavitra Roychoudhury et al	https://www.gisaid.org	?	?	2020-04-12
USA/OR-UW-1851/2020	ncov	EPI_ISL_424285	?	2020-03-21	North America	USA	Oregon		North America	USA	Oregon	genome	29820	Human	?	?	A.1	S	UW Virology Lab	UW Virology Lab	Pavitra Roychoudhury et al	https://www.gisaid.org	?	?	2020-04-12
USA/OR-UW-1849/2020	ncov	EPI_ISL_424286	?	2020-03-20	North America	USA	Oregon		North America	USA	Oregon	genome	29801	Human	?	?	A.1	S	UW Virology Lab	UW Virology Lab	Pavitra Roychoudhury et al	https://www.gisaid.org	?	?	2020-04-12
USA/WA-UW-1843/2020	ncov	EPI_ISL_424287	?	2020-03-23	North America	USA	Washington		North America	USA	Washington	genome	29867	Human	?	?	A.1	S	UW Virology Lab	UW Virology Lab	Pavitra Roychoudhury et al	https://www.gisaid.org	?	?	2020-04-12
USA/WA-UW-1846/2020	ncov	EPI_ISL_424288	?	2020-03-22	North America	USA	Washington		North America	USA	Washington	genome	29549	Human	?	?	A.1	O	UW Virology Lab	UW Virology Lab	Pavitra Roychoudhury et al	https://www.gisaid.org	?	?	2020-04-12
USA/WA-UW-1860/2020	ncov	EPI_ISL_424289	?	2020-03-23	North America	USA	Washington		North America	USA	Washington	genome	29746	Human	?	?	A.1	S	UW Virology Lab	UW Virology Lab	Pavitra Roychoudhury et al	https://www.gisaid.org	?	?	2020-04-12
USA/WA-UW-1853/2020	ncov	EPI_ISL_424290	?	2020-03-23	North America	USA	Washington		North America	USA	Washington	genome	29600	Human	?	?	B.1	G	UW Virology Lab	UW Virology Lab	Pavitra Roychoudhury et al	https://www.gisaid.org	?	?	2020-04-12
USA/WA-UW-1854/2020	ncov	EPI_ISL_424291	?	2020-03-23	North America	USA	Washington		North America	USA	Washington	genome	29777	Human	?	?	B.1	GH	UW Virology Lab	UW Virology Lab	Pavitra Roychoudhury et al	https://www.gisaid.org	?	?	2020-04-12
USA/WA-UW-1855/2020	ncov	EPI_ISL_424292	?	2020-03-23	North America	USA	Washington		North America	USA	Washington	genome	29627	Human	?	?	A.1	O	UW Virology Lab	UW Virology Lab	Pavitra Roychoudhury et al	https://www.gisaid.org	?	?	2020-04-12
USA/WA-UW-1870/2020	ncov	EPI_ISL_424293	?	2020-03-23	North America	USA	Washington		North America	USA	Washington	genome	29871	Human	?	?	B.1	GH	UW Virology Lab	UW Virology Lab	Pavitra Roychoudhury et al	https://www.gisaid.org	?	?	2020-04-12
USA/WA-UW-1872/2020	ncov	EPI_ISL_424294	?	2020-03-23	North America	USA	Washington		North America	USA	Washington	genome	29833	Human	?	?	B.1.43	GH	UW Virology Lab	UW Virology Lab	Pavitra Roychoudhury et al	https://www.gisaid.org	?	?	2020-04-12
USA/WA-UW-1905/2020	ncov	EPI_ISL_424295	?	2020-03-23	North America	USA	Washington		North America	USA	Washington	genome	29451	Human	?	?	A.1	O	UW Virology Lab	UW Virology Lab	Pavitra Roychoudhury et al	https://www.gisaid.org	?	?	2020-04-12
USA/WA-UW-1919/2020	ncov	EPI_ISL_424296	?	2020-03-23	North America	USA	Washington		North America	USA	Washington	genome	29853	Human	?	?	A.1	S	UW Virology Lab	UW Virology Lab	Pavitra Roychoudhury et al	https://www.gisaid.org	?	?	2020-04-12
USA/WA-UW-1913/2020	ncov	EPI_ISL_424297	?	2020-03-23	North America	USA	Washington		North America	USA	Washington	genome	29892	Human	?	?	A.1	S	UW Virology Lab	UW Virology Lab	Pavitra Roychoudhury et al	https://www.gisaid.org	?	?	2020-04-12
USA/WA-UW-1920/2020	ncov	EPI_ISL_424298	?	2020-03-23	North America	USA	Washington		North America	USA	Washington	genome	29771	Human	?	?	A.1	S	UW Virology Lab	UW Virology Lab	Pavitra Roychoudhury et al	https://www.gisaid.org	?	?	2020-04-12
USA/WA-UW-1904/2020	ncov	EPI_ISL_424299	?	2020-03-23	North America	USA	Washington		North America	USA	Washington	genome	29730	Human	?	?	B.1	GH	UW Virology Lab	UW Virology Lab	Pavitra Roychoudhury et al	https://www.gisaid.org	?	?	2020-04-12
Australia/VIC534/2020	ncov	EPI_ISL_426800	?	2020-03-25	Oceania	Australia	Victoria		Oceania	Australia	Victoria	genome	29903	Human	21	Female	B.1.23	G	Victorian Infectious Diseases Reference Laboratory (VIDRL)	Microbiological Diagnostic Unit Public Health Laboratory and Victorian Infectious Diseases Reference Laboratory, Doherty Institute	Caly L. et al	https://www.gisaid.org	Tracking the COVID-19 pandemic in Australia using genomics	https://dx.doi.org/10.1101/2020.05.12.20099929	2020-04-17
Australia/VIC535/2020	ncov	EPI_ISL_426801	?	2020-03-25	Oceania	Australia	Victoria		Oceania	Australia	Victoria	genome	29900	Human	70	Female	B	L	Victorian Infectious Diseases Reference Laboratory (VIDRL)	Microbiological Diagnostic Unit Public Health Laboratory and Victorian Infectious Diseases Reference Laboratory, Doherty Institute	Caly L. et al	https://www.gisaid.org	Tracking the COVID-19 pandemic in Australia using genomics	https://dx.doi.org/10.1101/2020.05.12.20099929	2020-04-17
Australia/VIC536/2020	ncov	EPI_ISL_426802	?	2020-03-24	Oceania	Australia	Victoria		Oceania	Australia	Victoria	genome	29903	Human	22	Male	B.1	G	Victorian Infectious Diseases Reference Laboratory (VIDRL)	Microbiological Diagnostic Unit Public Health Laboratory and Victorian Infectious Diseases Reference Laboratory, Doherty Institute	Caly L. et al	https://www.gisaid.org	Tracking the COVID-19 pandemic in Australia using genomics	https://dx.doi.org/10.1101/2020.05.12.20099929	2020-04-17
Australia/VIC537/2020	ncov	EPI_ISL_426803	?	2020-03-24	Oceania	Australia	Victoria		Oceania	Australia	Victoria	genome	29903	Human	73	?	B.1.33	G	Victorian Infectious Diseases Reference Laboratory (VIDRL)	Microbiological Diagnostic Unit Public Health Laboratory and Victorian Infectious Diseases Reference Laboratory, Doherty Institute	Caly L. et al	https://www.gisaid.org	?	?	2020-04-17
Australia/VIC538/2020	ncov	EPI_ISL_426804	?	2020-03-23	Oceania	Australia	Victoria		Oceania	Australia	Victoria	genome	29903	Human	56	Male	B.1	GH	Victorian Infectious Diseases Reference Laboratory (VIDRL)	Microbiological Diagnostic Unit Public Health Laboratory and Victorian Infectious Diseases Reference Laboratory, Doherty Institute	Caly L. et al	https://www.gisaid.org	Tracking the COVID-19 pandemic in Australia using genomics	https://dx.doi.org/10.1101/2020.05.12.20099929	2020-04-17
Australia/VIC540/2020	ncov	EPI_ISL_426805	?	2020-03-24	Oceania	Australia	Victoria		Oceania	Australia	Victoria	genome	29903	Human	50	Female	B.1	GH	Victorian Infectious Diseases Reference Laboratory (VIDRL)	Microbiological Diagnostic Unit Public Health Laboratory and Victorian Infectious Diseases Reference Laboratory, Doherty Institute	Caly L. et al	https://www.gisaid.org	?	?	2020-04-17
Australia/VIC541/2020	ncov	EPI_ISL_426806	?	2020-03-24	Oceania	Australia	Victoria		Oceania	Australia	Victoria	genome	29903	Human	49	Female	B.1	G	Victorian Infectious Diseases Reference Laboratory (VIDRL)	Microbiological Diagnostic Unit Public Health Laboratory and Victorian Infectious Diseases Reference Laboratory, Doherty Institute	Caly L. et al	https://www.gisaid.org	Tracking the COVID-19 pandemic in Australia using genomics	https://dx.doi.org/10.1101/2020.05.12.20099929	2020-04-17
Australia/VIC544/2020	ncov	EPI_ISL_426807	?	2020-03-23	Oceania	Australia	Victoria		Oceania	Australia	Victoria	genome	29903	Human	82	Male	B.1	GH	Victorian Infectious Diseases Reference Laboratory (VIDRL)	Microbiological Diagnostic Unit Public Health Laboratory and Victorian Infectious Diseases Reference Laboratory, Doherty Institute	Caly L. et al	https://www.gisaid.org	Tracking the COVID-19 pandemic in Australia using genomics	https://dx.doi.org/10.1101/2020.05.12.20099929	2020-04-17
Australia/VIC546/2020	ncov	EPI_ISL_426809	?	2020-03-24	Oceania	Australia	Victoria		Oceania	Australia	Victoria	genome	29903	Human	25	Male	B.1	GH	Victorian Infectious Diseases Reference Laboratory (VIDRL)	Microbiological Diagnostic Unit Public Health Laboratory and Victorian Infectious Diseases Reference Laboratory, Doherty Institute	Caly L. et al	https://www.gisaid.org	Tracking the COVID-19 pandemic in Australia using genomics	https://dx.doi.org/10.1101/2020.05.12.20099929	2020-04-17
Australia/VIC547/2020	ncov	EPI_ISL_426810	?	2020-03-25	Oceania	Australia	Victoria		Oceania	Australia	Victoria	genome	29903	Human	45	Female	B.4	O	Victorian Infectious Diseases Reference Laboratory (VIDRL)	Microbiological Diagnostic Unit Public Health Laboratory and Victorian Infectious Diseases Reference Laboratory, Doherty Institute	Caly L. et al	https://www.gisaid.org	Tracking the COVID-19 pandemic in Australia using genomics	https://dx.doi.org/10.1101/2020.05.12.20099929	2020-04-17
Australia/VIC548/2020	ncov	EPI_ISL_426811	?	2020-03-25	Oceania	Australia	Victoria		Oceania	Australia	Victoria	genome	29903	Human	27	Male	B.1.1	GR	Victorian Infectious Diseases Reference Laboratory (VIDRL)	Microbiological Diagnostic Unit Public Health Laboratory and Victorian Infectious Diseases Reference Laboratory, Doherty Institute	Caly L. et al	https://www.gisaid.org	Tracking the COVID-19 pandemic in Australia using genomics	https://dx.doi.org/10.1101/2020.05.12.20099929	2020-04-17
Australia/VIC549/2020	ncov	EPI_ISL_426812	?	2020-03-23	Oceania	Australia	Victoria		Oceania	Australia	Victoria	genome	29903	Human	31	Male	B.1	GH	Victorian Infectious Diseases Reference Laboratory (VIDRL)	Microbiological Diagnostic Unit Public Health Laboratory and Victorian Infectious Diseases Reference Laboratory, Doherty Institute	Caly L. et al	https://www.gisaid.org	Tracking the COVID-19 pandemic in Australia using genomics	https://dx.doi.org/10.1101/2020.05.12.20099929	2020-04-17
Australia/VIC551/2020	ncov	EPI_ISL_426813	?	2020-03-25	Oceania	Australia	Victoria		Oceania	Australia	Victoria	genome	29903	Human	62	Female	B.1	GH	Victorian Infectious Diseases Reference Laboratory (VIDRL)	Microbiological Diagnostic Unit Public Health Laboratory and Victorian Infectious Diseases Reference Laboratory, Doherty Institute	Caly L. et al	https://www.gisaid.org	Tracking the COVID-19 pandemic in Australia using genomics	https://dx.doi.org/10.1101/2020.05.12.20099929	2020-04-17
Australia/VIC555/2020	ncov	EPI_ISL_426816	?	2020-03-25	Oceania	Australia	Victoria		Oceania	Australia	Victoria	genome	29900	Human	45	Male	B.1	GH	Victorian Infectious Diseases Reference Laboratory (VIDRL)	Microbiological Diagnostic Unit Public Health Laboratory and Victorian Infectious Diseases Reference Laboratory, Doherty Institute	Caly L. et al	https://www.gisaid.org	Tracking the COVID-19 pandemic in Australia using genomics	https://dx.doi.org/10.1101/2020.05.12.20099929	2020-04-17
Australia/VIC556/2020	ncov	EPI_ISL_426817	?	2020-03-25	Oceania	Australia	Victoria		Oceania	Australia	Victoria	genome	29903	Human	50	Male	B.2.1	V	Victorian Infectious Diseases Reference Laboratory (VIDRL)	Microbiological Diagnostic Unit Public Health Laboratory and Victorian Infectious Diseases Reference Laboratory, Doherty Institute	Caly L. et al	https://www.gisaid.org	Tracking the COVID-19 pandemic in Australia using genomics	https://dx.doi.org/10.1101/2020.05.12.20099929	2020-04-17
Australia/VIC558/2020	ncov	EPI_ISL_426819	?	2020-03-25	Oceania	Australia	Victoria		Oceania	Australia	Victoria	genome	29903	Human	41	Male	B.1	GH	Victorian Infectious Diseases Reference Laboratory (VIDRL)	Microbiological Diagnostic Unit Public Health Laboratory and Victorian Infectious Diseases Reference Laboratory, Doherty Institute	Caly L. et al	https://www.gisaid.org	Tracking the COVID-19 pandemic in Australia using genomics	https://dx.doi.org/10.1101/2020.05.12.20099929	2020-04-17
Australia/VIC560/2020	ncov	EPI_ISL_426821	?	2020-03-25	Oceania	Australia	Victoria		Oceania	Australia	Victoria	genome	29903	Human	32	Male	B.1.3	GH	Victorian Infectious Diseases Reference Laboratory (VIDRL)	Microbiological Diagnostic Unit Public Health Laboratory and Victorian Infectious Diseases Reference Laboratory, Doherty Institute	Caly L. et al	https://www.gisaid.org	Tracking the COVID-19 pandemic in Australia using genomics	https://dx.doi.org/10.1101/2020.05.12.20099929	2020-04-17
Australia/VIC561/2020	ncov	EPI_ISL_426822	?	2020-03-25	Oceania	Australia	Victoria		Oceania	Australia	Victoria	genome	29903	Human	62	Female	B.1.1	GR	Victorian Infectious Diseases Reference Laboratory (VIDRL)	Microbiological Diagnostic Unit Public Health Laboratory and Victorian Infectious Diseases Reference Laboratory, Doherty Institute	Caly L. et al	https://www.gisaid.org	Tracking the COVID-19 pandemic in Australia using genomics	https://dx.doi.org/10.1101/2020.05.12.20099929	2020-04-17
Australia/VIC563/2020	ncov	EPI_ISL_426824	?	2020-03-24	Oceania	Australia	Victoria		Oceania	Australia	Victoria	genome	29903	Human	67	Female	B.1.23	G	Victorian Infectious Diseases Reference Laboratory (VIDRL)	Microbiological Diagnostic Unit Public Health Laboratory and Victorian Infectious Diseases Reference Laboratory, Doherty Institute	Caly L. et al	https://www.gisaid.org	Tracking the COVID-19 pandemic in Australia using genomics	https://dx.doi.org/10.1101/2020.05.12.20099929	2020-04-17
Australia/VIC565/2020	ncov	EPI_ISL_426825	?	2020-03-25	Oceania	Australia	Victoria		Oceania	Australia	Victoria	genome	29903	Human	67	Female	A.2	S	Victorian Infectious Diseases Reference Laboratory (VIDRL)	Microbiological Diagnostic Unit Public Health Laboratory and Victorian Infectious Diseases Reference Laboratory, Doherty Institute	Caly L. et al	https://www.gisaid.org	Tracking the COVID-19 pandemic in Australia using genomics	https://dx.doi.org/10.1101/2020.05.12.20099929	2020-04-17
Australia/VIC566/2020	ncov	EPI_ISL_426826	?	2020-03-25	Oceania	Australia	Victoria		Oceania	Australia	Victoria	genome	29903	Human	51	Female	B.1	GH	Victorian Infectious Diseases Reference Laboratory (VIDRL)	Microbiological Diagnostic Unit Public Health Laboratory and Victorian Infectious Diseases Reference Laboratory, Doherty Institute	Caly L. et al	https://www.gisaid.org	Tracking the COVID-19 pandemic in Australia using genomics	https://dx.doi.org/10.1101/2020.05.12.20099929	2020-04-17
Australia/VIC567/2020	ncov	EPI_ISL_426827	?	2020-03-25	Oceania	Australia	Victoria		Oceania	Australia	Victoria	genome	29903	Human	54	Female	B.1	GH	Victorian Infectious Diseases Reference Laboratory (VIDRL)	Microbiological Diagnostic Unit Public Health Laboratory and Victorian Infectious Diseases Reference Laboratory, Doherty Institute	Caly L. et al	https://www.gisaid.org	?	?	2020-04-17
Australia/VIC568/2020	ncov	EPI_ISL_426828	?	2020-03-25	Oceania	Australia	Victoria		Oceania	Australia	Victoria	genome	29903	Human	54	Female	A.1	S	Victorian Infectious Diseases Reference Laboratory (VIDRL)	Microbiological Diagnostic Unit Public Health Laboratory and Victorian Infectious Diseases Reference Laboratory, Doherty Institute	Caly L. et al	https://www.gisaid.org	?	?	2020-04-17
Australia/VIC571/2020	ncov	EPI_ISL_426831	?	2020-03-25	Oceania	Australia	Victoria		Oceania	Australia	Victoria	genome	29903	Human	37	Male	B.1	GH	Victorian Infectious Diseases Reference Laboratory (VIDRL)	Microbiological Diagnostic Unit Public Health Laboratory and Victorian Infectious Diseases Reference Laboratory, Doherty Institute	Caly L. et al	https://www.gisaid.org	Tracking the COVID-19 pandemic in Australia using genomics	https://dx.doi.org/10.1101/2020.05.12.20099929	2020-04-17
Australia/VIC572/2020	ncov	EPI_ISL_426832	?	2020-03-25	Oceania	Australia	Victoria		Oceania	Australia	Victoria	genome	29903	Human	21	Female	B.2.1	V	Victorian Infectious Diseases Reference Laboratory (VIDRL)	Microbiological Diagnostic Unit Public Health Laboratory and Victorian Infectious Diseases Reference Laboratory, Doherty Institute	Caly L. et al	https://www.gisaid.org	Tracking the COVID-19 pandemic in Australia using genomics	https://dx.doi.org/10.1101/2020.05.12.20099929	2020-04-17
Australia/VIC574/2020	ncov	EPI_ISL_426833	?	2020-03-26	Oceania	Australia	Victoria		Oceania	Australia	Victoria	genome	29903	Human	22	Female	B.1.1	GR	Victorian Infectious Diseases Reference Laboratory (VIDRL)	Microbiological Diagnostic Unit Public Health Laboratory and Victorian Infectious Diseases Reference Laboratory, Doherty Institute	Caly L. et al	https://www.gisaid.org	Tracking the COVID-19 pandemic in Australia using genomics	https://dx.doi.org/10.1101/2020.05.12.20099929	2020-04-17
Australia/VIC576/2020	ncov	EPI_ISL_426835	?	2020-03-26	Oceania	Australia	Victoria		Oceania	Australia	Victoria	genome	29903	Human	23	Male	B.1.5	G	Victorian Infectious Diseases Reference Laboratory (VIDRL)	Microbiological Diagnostic Unit Public Health Laboratory and Victorian Infectious Diseases Reference Laboratory, Doherty Institute	Caly L. et al	https://www.gisaid.org	Tracking the COVID-19 pandemic in Australia using genomics	https://dx.doi.org/10.1101/2020.05.12.20099929	2020-04-17
Australia/VIC578/2020	ncov	EPI_ISL_426836	?	2020-03-26	Oceania	Australia	Victoria		Oceania	Australia	Victoria	genome	29903	Human	19	Male	B.1	G	Victorian Infectious Diseases Reference Laboratory (VIDRL)	Microbiological Diagnostic Unit Public Health Laboratory and Victorian Infectious Diseases Reference Laboratory, Doherty Institute	Caly L. et al	https://www.gisaid.org	Tracking the COVID-19 pandemic in Australia using genomics	https://dx.doi.org/10.1101/2020.05.12.20099929	2020-04-17
Australia/VIC582/2020	ncov	EPI_ISL_426839	?	2020-03-25	Oceania	Australia	Victoria		Oceania	Australia	Victoria	genome	29903	Human	34	Male	B.1.26	GH	Victorian Infectious Diseases Reference Laboratory (VIDRL)	Microbiological Diagnostic Unit Public Health Laboratory and Victorian Infectious Diseases Reference Laboratory, Doherty Institute	Caly L. et al	https://www.gisaid.org	Tracking the COVID-19 pandemic in Australia using genomics	https://dx.doi.org/10.1101/2020.05.12.20099929	2020-04-17
Australia/VIC583/2020	ncov	EPI_ISL_426840	?	2020-03-25	Oceania	Australia	Victoria		Oceania	Australia	Victoria	genome	29903	Human	52	Female	B.1.5	G	Victorian Infectious Diseases Reference Laboratory (VIDRL)	Microbiological Diagnostic Unit Public Health Laboratory and Victorian Infectious Diseases Reference Laboratory, Doherty Institute	Caly L. et al	https://www.gisaid.org	Tracking the COVID-19 pandemic in Australia using genomics	https://dx.doi.org/10.1101/2020.05.12.20099929	2020-04-17
Australia/VIC584/2020	ncov	EPI_ISL_426841	?	2020-03-25	Oceania	Australia	Victoria		Oceania	Australia	Victoria	genome	29903	Human	68	Male	A.2	S	Victorian Infectious Diseases Reference Laboratory (VIDRL)	Microbiological Diagnostic Unit Public Health Laboratory and Victorian Infectious Diseases Reference Laboratory, Doherty Institute	Caly L. et al	https://www.gisaid.org	Tracking the COVID-19 pandemic in Australia using genomics	https://dx.doi.org/10.1101/2020.05.12.20099929	2020-04-17
Australia/VIC585/2020	ncov	EPI_ISL_426842	?	2020-03-25	Oceania	Australia	Victoria		Oceania	Australia	Victoria	genome	29903	Human	67	Female	A.2	S	Victorian Infectious Diseases Reference Laboratory (VIDRL)	Microbiological Diagnostic Unit Public Health Laboratory and Victorian Infectious Diseases Reference Laboratory, Doherty Institute	Caly L. et al	https://www.gisaid.org	Tracking the COVID-19 pandemic in Australia using genomics	https://dx.doi.org/10.1101/2020.05.12.20099929	2020-04-17
Australia/VIC587/2020	ncov	EPI_ISL_426844	?	2020-03-25	Oceania	Australia	Victoria		Oceania	Australia	Victoria	genome	29903	Human	80	Female	B.1	GH	Victorian Infectious Diseases Reference Laboratory (VIDRL)	Microbiological Diagnostic Unit Public Health Laboratory and Victorian Infectious Diseases Reference Laboratory, Doherty Institute	Caly L. et al	https://www.gisaid.org	Tracking the COVID-19 pandemic in Australia using genomics	https://dx.doi.org/10.1101/2020.05.12.20099929	2020-04-17
Australia/VIC589/2020	ncov	EPI_ISL_426846	?	2020-03-22	Oceania	Australia	Victoria		Oceania	Australia	Victoria	genome	29903	Human	25	Male	B.1.5	G	Victorian Infectious Diseases Reference Laboratory (VIDRL)	Microbiological Diagnostic Unit Public Health Laboratory and Victorian Infectious Diseases Reference Laboratory, Doherty Institute	Caly L. et al	https://www.gisaid.org	Tracking the COVID-19 pandemic in Australia using genomics	https://dx.doi.org/10.1101/2020.05.12.20099929	2020-04-17
Australia/VIC590/2020	ncov	EPI_ISL_426847	?	2020-03-22	Oceania	Australia	Victoria		Oceania	Australia	Victoria	genome	29903	Human	21	Female	B.1.5	G	Victorian Infectious Diseases Reference Laboratory (VIDRL)	Microbiological Diagnostic Unit Public Health Laboratory and Victorian Infectious Diseases Reference Laboratory, Doherty Institute	Caly L. et al	https://www.gisaid.org	Tracking the COVID-19 pandemic in Australia using genomics	https://dx.doi.org/10.1101/2020.05.12.20099929	2020-04-17
Australia/VIC591/2020	ncov	EPI_ISL_426848	?	2020-03-22	Oceania	Australia	Victoria		Oceania	Australia	Victoria	genome	29903	Human	44	Male	B.3	L	Victorian Infectious Diseases Reference Laboratory (VIDRL)	Microbiological Diagnostic Unit Public Health Laboratory and Victorian Infectious Diseases Reference Laboratory, Doherty Institute	Caly L. et al	https://www.gisaid.org	Tracking the COVID-19 pandemic in Australia using genomics	https://dx.doi.org/10.1101/2020.05.12.20099929	2020-04-17
Australia/VIC603/2020	ncov	EPI_ISL_426858	?	2020-03-26	Oceania	Australia	Victoria		Oceania	Australia	Victoria	genome	29903	Human	48	Male	B.1.1	GR	Victorian Infectious Diseases Reference Laboratory (VIDRL)	Microbiological Diagnostic Unit Public Health Laboratory and Victorian Infectious Diseases Reference Laboratory, Doherty Institute	Caly L. et al	https://www.gisaid.org	?	?	2020-04-17
Australia/VIC605/2020	ncov	EPI_ISL_426860	?	2020-03-27	Oceania	Australia	Victoria		Oceania	Australia	Victoria	genome	29903	Human	56	Male	B.1.31	GH	Victorian Infectious Diseases Reference Laboratory (VIDRL)	Microbiological Diagnostic Unit Public Health Laboratory and Victorian Infectious Diseases Reference Laboratory, Doherty Institute	Caly L. et al	https://www.gisaid.org	Tracking the COVID-19 pandemic in Australia using genomics	https://dx.doi.org/10.1101/2020.05.12.20099929	2020-04-17
Australia/VIC606/2020	ncov	EPI_ISL_426861	?	2020-03-27	Oceania	Australia	Victoria		Oceania	Australia	Victoria	genome	29903	Human	22	Male	B.1	GH	Victorian Infectious Diseases Reference Laboratory (VIDRL)	Microbiological Diagnostic Unit Public Health Laboratory and Victorian Infectious Diseases Reference Laboratory, Doherty Institute	Caly L. et al	https://www.gisaid.org	Tracking the COVID-19 pandemic in Australia using genomics	https://dx.doi.org/10.1101/2020.05.12.20099929	2020-04-17
Australia/VIC607/2020	ncov	EPI_ISL_426862	?	2020-03-27	Oceania	Australia	Victoria		Oceania	Australia	Victoria	genome	29903	Human	57	Female	B.1.31	GH	Victorian Infectious Diseases Reference Laboratory (VIDRL)	Microbiological Diagnostic Unit Public Health Laboratory and Victorian Infectious Diseases Reference Laboratory, Doherty Institute	Caly L. et al	https://www.gisaid.org	Tracking the COVID-19 pandemic in Australia using genomics	https://dx.doi.org/10.1101/2020.05.12.20099929	2020-04-17
Australia/VIC610/2020	ncov	EPI_ISL_426864	?	2020-03-26	Oceania	Australia	Victoria		Oceania	Australia	Victoria	genome	29903	Human	70	Male	B.1.23	G	Victorian Infectious Diseases Reference Laboratory (VIDRL)	Microbiological Diagnostic Unit Public Health Laboratory and Victorian Infectious Diseases Reference Laboratory, Doherty Institute	Caly L. et al	https://www.gisaid.org	Tracking the COVID-19 pandemic in Australia using genomics	https://dx.doi.org/10.1101/2020.05.12.20099929	2020-04-17
Australia/VIC611/2020	ncov	EPI_ISL_426865	?	2020-03-27	Oceania	Australia	Victoria		Oceania	Australia	Victoria	genome	29903	Human	80	Female	B.1	GH	Victorian Infectious Diseases Reference Laboratory (VIDRL)	Microbiological Diagnostic Unit Public Health Laboratory and Victorian Infectious Diseases Reference Laboratory, Doherty Institute	Caly L. et al	https://www.gisaid.org	Tracking the COVID-19 pandemic in Australia using genomics	https://dx.doi.org/10.1101/2020.05.12.20099929	2020-04-17
Australia/VIC612/2020	ncov	EPI_ISL_426866	?	2020-03-26	Oceania	Australia	Victoria		Oceania	Australia	Victoria	genome	29903	Human	52	Female	B.1	GH	Victorian Infectious Diseases Reference Laboratory (VIDRL)	Microbiological Diagnostic Unit Public Health Laboratory and Victorian Infectious Diseases Reference Laboratory, Doherty Institute	Caly L. et al	https://www.gisaid.org	Tracking the COVID-19 pandemic in Australia using genomics	https://dx.doi.org/10.1101/2020.05.12.20099929	2020-04-17
Australia/VIC615/2020	ncov	EPI_ISL_426870	?	2020-03-28	Oceania	Australia	Victoria		Oceania	Australia	Victoria	genome	29906	Human	27	Female	B.4	O	Victorian Infectious Diseases Reference Laboratory (VIDRL)	Microbiological Diagnostic Unit Public Health Laboratory and Victorian Infectious Diseases Reference Laboratory, Doherty Institute	Caly L. et al	https://www.gisaid.org	Tracking the COVID-19 pandemic in Australia using genomics	https://dx.doi.org/10.1101/2020.05.12.20099929	2020-04-17
Australia/VIC617/2020	ncov	EPI_ISL_426872	?	2020-03-26	Oceania	Australia	Victoria		Oceania	Australia	Victoria	genome	29903	Human	32	Male	B.1	GH	Victorian Infectious Diseases Reference Laboratory (VIDRL)	Microbiological Diagnostic Unit Public Health Laboratory and Victorian Infectious Diseases Reference Laboratory, Doherty Institute	Caly L. et al	https://www.gisaid.org	Tracking the COVID-19 pandemic in Australia using genomics	https://dx.doi.org/10.1101/2020.05.12.20099929	2020-04-17
Australia/VIC629/2020	ncov	EPI_ISL_426873	?	2020-03-25	Oceania	Australia	Victoria		Oceania	Australia	Victoria	genome	29903	Human	43	Male	B.4	O	Victorian Infectious Diseases Reference Laboratory (VIDRL)	Microbiological Diagnostic Unit Public Health Laboratory and Victorian Infectious Diseases Reference Laboratory, Doherty Institute	Caly L. et al	https://www.gisaid.org	Tracking the COVID-19 pandemic in Australia using genomics	https://dx.doi.org/10.1101/2020.05.12.20099929	2020-04-17
Australia/VIC630/2020	ncov	EPI_ISL_426874	?	2020-03-26	Oceania	Australia	Victoria		Oceania	Australia	Victoria	genome	29903	Human	68	Male	B.4	O	Victorian Infectious Diseases Reference Laboratory (VIDRL)	Microbiological Diagnostic Unit Public Health Laboratory and Victorian Infectious Diseases Reference Laboratory, Doherty Institute	Caly L. et al	https://www.gisaid.org	Tracking the COVID-19 pandemic in Australia using genomics	https://dx.doi.org/10.1101/2020.05.12.20099929	2020-04-17
Australia/VIC633/2020	ncov	EPI_ISL_426875	?	2020-03-27	Oceania	Australia	Victoria		Oceania	Australia	Victoria	genome	29903	Human	1	?	B.1.29	GH	Victorian Infectious Diseases Reference Laboratory (VIDRL)	Microbiological Diagnostic Unit Public Health Laboratory and Victorian Infectious Diseases Reference Laboratory, Doherty Institute	Caly L. et al	https://www.gisaid.org	Tracking the COVID-19 pandemic in Australia using genomics	https://dx.doi.org/10.1101/2020.05.12.20099929	2020-04-17
Australia/VIC635/2020	ncov	EPI_ISL_426876	?	2020-03-28	Oceania	Australia	Victoria		Oceania	Australia	Victoria	genome	29903	Human	54	Male	B.1	G	Victorian Infectious Diseases Reference Laboratory (VIDRL)	Microbiological Diagnostic Unit Public Health Laboratory and Victorian Infectious Diseases Reference Laboratory, Doherty Institute	Caly L. et al	https://www.gisaid.org	Tracking the COVID-19 pandemic in Australia using genomics	https://dx.doi.org/10.1101/2020.05.12.20099929	2020-04-17
Australia/VIC636/2020	ncov	EPI_ISL_426877	?	2020-03-28	Oceania	Australia	Victoria		Oceania	Australia	Victoria	genome	29903	Human	54	Female	A.1	S	Victorian Infectious Diseases Reference Laboratory (VIDRL)	Microbiological Diagnostic Unit Public Health Laboratory and Victorian Infectious Diseases Reference Laboratory, Doherty Institute	Caly L. et al	https://www.gisaid.org	Tracking the COVID-19 pandemic in Australia using genomics	https://dx.doi.org/10.1101/2020.05.12.20099929	2020-04-17
Australia/VIC701/2020	ncov	EPI_ISL_426878	?	2020-03-21	Oceania	Australia	Victoria		Oceania	Australia	Victoria	genome	29903	Human	36	Female	A.1	S	Victorian Infectious Diseases Reference Laboratory (VIDRL)	Microbiological Diagnostic Unit Public Health Laboratory and Victorian Infectious Diseases Reference Laboratory, Doherty Institute	Caly L. et al	https://www.gisaid.org	Tracking the COVID-19 pandemic in Australia using genomics	https://dx.doi.org/10.1101/2020.05.12.20099929	2020-04-17
CzechRepublic/IAB_15/2020	ncov	EPI_ISL_426890	?	2020-03-26	Europe	Czech Republic	Czech Republic		Europe	Czech Republic	Czech Republic	genome	29867	Human	?	?	B.1.1	G	Motol University Hospital	Institute of Applied Biotechnologies a.s.	Petr Brož et al	https://www.gisaid.org	?	?	2020-04-17
CzechRepublic/IAB_16/2020	ncov	EPI_ISL_426891	?	2020-03-26	Europe	Czech Republic	Czech Republic		Europe	Czech Republic	Czech Republic	genome	29852	Human	?	?	B.1.1	GR	Motol University Hospital	Institute of Applied Biotechnologies a.s.	Petr Brož et al	https://www.gisaid.org	?	?	2020-04-17
CzechRepublic/IAB_17/2020	ncov	EPI_ISL_426892	?	2020-03-27	Europe	Czech Republic	Czech Republic		Europe	Czech Republic	Czech Republic	genome	29869	Human	?	?	B.1.1	GR	Motol University Hospital	Institute of Applied Biotechnologies a.s.	Petr Brož et al	https://www.gisaid.org	?	?	2020-04-17
CzechRepublic/IAB_18/2020	ncov	EPI_ISL_426893	?	2020-03-27	Europe	Czech Republic	Czech Republic		Europe	Czech Republic	Czech Republic	genome	29855	Human	?	?	B.1	G	Motol University Hospital	Institute of Applied Biotechnologies a.s.	Petr Brož et al	https://www.gisaid.org	?	?	2020-04-17
CzechRepublic/IAB_20/2020	ncov	EPI_ISL_426894	?	2020-03-27	Europe	Czech Republic	Czech Republic		Europe	Czech Republic	Czech Republic	genome	29867	Human	?	?	B.1.1	GR	Motol University Hospital	Institute of Applied Biotechnologies a.s.	Petr Brož et al	https://www.gisaid.org	?	?	2020-04-17
CzechRepublic/IAB_21/2020	ncov	EPI_ISL_426895	?	2020-03-27	Europe	Czech Republic	Czech Republic		Europe	Czech Republic	Czech Republic	genome	29862	Human	?	?	B.1	G	Motol University Hospital	Institute of Applied Biotechnologies a.s.	Petr Brož et al	https://www.gisaid.org	?	?	2020-04-17
CzechRepublic/IAB_22/2020	ncov	EPI_ISL_426896	?	2020-03-28	Europe	Czech Republic	Czech Republic		Europe	Czech Republic	Czech Republic	genome	29871	Human	?	?	B.1.1	GR	Motol University Hospital	Institute of Applied Biotechnologies a.s.	Petr Brož et al	https://www.gisaid.org	?	?	2020-04-17
CzechRepublic/IAB_23/2020	ncov	EPI_ISL_426897	?	2020-03-29	Europe	Czech Republic	Czech Republic		Europe	Czech Republic	Czech Republic	genome	29859	Human	?	?	B.1.1	GR	Motol University Hospital	Institute of Applied Biotechnologies a.s.	Petr Brož et al	https://www.gisaid.org	?	?	2020-04-17
Australia/NT10/2020	ncov	EPI_ISL_426898	?	2020	Oceania	Australia	Northern Territory		Oceania	Australia	Northern Territory	genome	29815	Human	?	?	B.1	GH	Royal Darwin Hospital Pathology	Microbiological Diagnostic Unit Public Health Laboratory and Victorian Infectious Diseases Reference Laboratory, Doherty Institute	Meumann et al	https://www.gisaid.org	?	?	2020-04-17
Australia/NT11/2020	ncov	EPI_ISL_426899	?	2020	Oceania	Australia	Northern Territory		Oceania	Australia	Northern Territory	genome	29866	Human	?	?	B.1.1	GR	Royal Darwin Hospital Pathology	Microbiological Diagnostic Unit Public Health Laboratory and Victorian Infectious Diseases Reference Laboratory, Doherty Institute	Meumann et al	https://www.gisaid.org	?	?	2020-04-17
Spain/Valencia115/2020	ncov	EPI_ISL_436210	?	2020-03-12	Europe	Spain	Comunitat Valenciana	Valencia	Europe	Spain	Comunitat Valenciana	genome	29813	Human	22	Female	B	V	Servicio de Microbiología. Consorcio Hospital General Universitario de Valencia	Sequencing and Bioinformatics Service and Molecular Epidemiology Research Group. FISABIO-Public Health	Loreto Ferrús Abad et al	https://www.gisaid.org	?	?	2020-05-06
Spain/Valencia116/2020	ncov	EPI_ISL_436211	?	2020-03-12	Europe	Spain	Comunitat Valenciana	Valencia	Europe	Spain	Comunitat Valenciana	genome	29816	Human	75	Male	A.2	S	Servicio de Microbiología. Consorcio Hospital General Universitario de Valencia	Sequencing and Bioinformatics Service and Molecular Epidemiology Research Group. FISABIO-Public Health	Maria Dolores Ocete et al	https://www.gisaid.org	?	?	2020-05-06
Spain/Valencia117/2020	ncov	EPI_ISL_436212	?	2020-03-13	Europe	Spain	Comunitat Valenciana	Valencia	Europe	Spain	Comunitat Valenciana	genome	29816	Human	26	Male	B.1	GH	Servicio de Microbiología. Consorcio Hospital General Universitario de Valencia	Sequencing and Bioinformatics Service and Molecular Epidemiology Research Group. FISABIO-Public Health	Griselda De Marco et al	https://www.gisaid.org	?	?	2020-05-06
Spain/Valencia118/2020	ncov	EPI_ISL_436213	?	2020-03-13	Europe	Spain	Comunitat Valenciana	Valencia	Europe	Spain	Comunitat Valenciana	genome	29816	Human	45	Female	A.2	S	Servicio de Microbiología. Consorcio Hospital General Universitario de Valencia	Sequencing and Bioinformatics Service and Molecular Epidemiology Research Group. FISABIO-Public Health	Beatriz Beamud et al	https://www.gisaid.org	?	?	2020-05-06
Spain/Valencia119/2020	ncov	EPI_ISL_436214	?	2020-03-13	Europe	Spain	Comunitat Valenciana	Valencia	Europe	Spain	Comunitat Valenciana	genome	29816	Human	76	Male	A.2	S	Servicio de Microbiología. Consorcio Hospital General Universitario de Valencia	Sequencing and Bioinformatics Service and Molecular Epidemiology Research Group. FISABIO-Public Health	Lidia Ruiz Roldan et al	https://www.gisaid.org	?	?	2020-05-06
Spain/Valencia122/2020	ncov	EPI_ISL_436217	?	2020-03-13	Europe	Spain	Comunitat Valenciana	Valencia	Europe	Spain	Comunitat Valenciana	genome	29813	Human	36	Male	B.1.5	G	Servicio de Microbiología. Consorcio Hospital General Universitario de Valencia	Sequencing and Bioinformatics Service and Molecular Epidemiology Research Group. FISABIO-Public Health	Loreto Ferrús Abad et al	https://www.gisaid.org	?	?	2020-05-06
Spain/Valencia145/2020	ncov	EPI_ISL_436240	?	2020-03-18	Europe	Spain	Comunitat Valenciana	Valencia	Europe	Spain	Comunitat Valenciana	genome	29813	Human	65	Female	B.1	G	Servicio de Microbiologia. Hospital Universitario Doctor Peset	Sequencing and Bioinformatics Service and Molecular Epidemiology Research Group. FISABIO-Public Health	Juan Alberola Enguídanos et al	https://www.gisaid.org	?	?	2020-05-06
Spain/Valencia146/2020	ncov	EPI_ISL_436241	?	2020-03-18	Europe	Spain	Comunitat Valenciana	Valencia	Europe	Spain	Comunitat Valenciana	genome	29815	Human	90	Female	A.2	S	Servicio de Microbiologia. Hospital Universitario Doctor Peset	Sequencing and Bioinformatics Service and Molecular Epidemiology Research Group. FISABIO-Public Health	Juan Alberola Enguídanos et al	https://www.gisaid.org	?	?	2020-05-06
Spain/Valencia147/2020	ncov	EPI_ISL_436242	?	2020-03-18	Europe	Spain	Comunitat Valenciana	Valencia	Europe	Spain	Comunitat Valenciana	genome	29815	Human	56	Female	B.1.5	G	Servicio de Microbiologia. Hospital Universitario Doctor Peset	Sequencing and Bioinformatics Service and Molecular Epidemiology Research Group. FISABIO-Public Health	Juan Alberola Enguídanos et al	https://www.gisaid.org	?	?	2020-05-06
Spain/Valencia149/2020	ncov	EPI_ISL_436244	?	2020-03-19	Europe	Spain	Comunitat Valenciana	Valencia	Europe	Spain	Comunitat Valenciana	genome	29803	Human	77	Male	B.1.5	G	Servicio de Microbiologia. Hospital Universitario Doctor Peset	Sequencing and Bioinformatics Service and Molecular Epidemiology Research Group. FISABIO-Public Health	Juan Alberola Enguídanos et al	https://www.gisaid.org	?	?	2020-05-06
Spain/Valencia150/2020	ncov	EPI_ISL_436245	?	2020-03-19	Europe	Spain	Comunitat Valenciana	Valencia	Europe	Spain	Comunitat Valenciana	genome	29816	Human	59	Female	B.1.5	G	Servicio de Microbiologia. Hospital Universitario Doctor Peset	Sequencing and Bioinformatics Service and Molecular Epidemiology Research Group. FISABIO-Public Health	Juan Alberola Enguídanos et al	https://www.gisaid.org	?	?	2020-05-06
Spain/Valencia151/2020	ncov	EPI_ISL_436246	?	2020-03-19	Europe	Spain	Comunitat Valenciana	Valencia	Europe	Spain	Comunitat Valenciana	genome	29811	Human	73	Male	B	V	Servicio de Microbiologia. Hospital Universitario Doctor Peset	Sequencing and Bioinformatics Service and Molecular Epidemiology Research Group. FISABIO-Public Health	Juan Alberola Enguídanos et al	https://www.gisaid.org	?	?	2020-05-06
Spain/Valencia152/2020	ncov	EPI_ISL_436247	?	2020-03-19	Europe	Spain	Comunitat Valenciana	Valencia	Europe	Spain	Comunitat Valenciana	genome	29809	Human	37	Female	B.1.5	G	Servicio de Microbiologia. Hospital Universitario Doctor Peset	Sequencing and Bioinformatics Service and Molecular Epidemiology Research Group. FISABIO-Public Health	Juan Alberola Enguídanos et al	https://www.gisaid.org	?	?	2020-05-06
Spain/Valencia153/2020	ncov	EPI_ISL_436248	?	2020-03-19	Europe	Spain	Comunitat Valenciana	Valencia	Europe	Spain	Comunitat Valenciana	genome	29815	Human	70	Male	A.5	S	Servicio de Microbiologia. Hospital Universitario Doctor Peset	Sequencing and Bioinformatics Service and Molecular Epidemiology Research Group. FISABIO-Public Health	Juan Alberola Enguídanos et al	https://www.gisaid.org	?	?	2020-05-06
Spain/Valencia154/2020	ncov	EPI_ISL_436249	?	2020-03-19	Europe	Spain	Comunitat Valenciana	Valencia	Europe	Spain	Comunitat Valenciana	genome	29813	Human	73	Female	B.1.1	GR	Servicio de Microbiologia. Hospital Universitario Doctor Peset	Sequencing and Bioinformatics Service and Molecular Epidemiology Research Group. FISABIO-Public Health	Juan Alberola Enguídanos et al	https://www.gisaid.org	?	?	2020-05-06
Spain/Valencia155/2020	ncov	EPI_ISL_436250	?	2020-03-19	Europe	Spain	Comunitat Valenciana	Valencia	Europe	Spain	Comunitat Valenciana	genome	29814	Human	52	Female	B.1.5	G	Servicio de Microbiologia. Hospital Universitario Doctor Peset	Sequencing and Bioinformatics Service and Molecular Epidemiology Research Group. FISABIO-Public Health	Juan Alberola Enguídanos et al	https://www.gisaid.org	?	?	2020-05-06
Spain/Valencia156/2020	ncov	EPI_ISL_436251	?	2020-03-19	Europe	Spain	Comunitat Valenciana	Valencia	Europe	Spain	Comunitat Valenciana	genome	29815	Human	70	Female	B.1.5	G	Servicio de Microbiologia. Hospital Universitario Doctor Peset	Sequencing and Bioinformatics Service and Molecular Epidemiology Research Group. FISABIO-Public Health	Juan Alberola Enguídanos et al	https://www.gisaid.org	?	?	2020-05-06
Spain/Valencia157/2020	ncov	EPI_ISL_436252	?	2020-03-19	Europe	Spain	Comunitat Valenciana	Valencia	Europe	Spain	Comunitat Valenciana	genome	29813	Human	43	Female	B.1.5	G	Servicio de Microbiologia. Hospital Universitario Doctor Peset	Sequencing and Bioinformatics Service and Molecular Epidemiology Research Group. FISABIO-Public Health	Juan Alberola Enguídanos et al	https://www.gisaid.org	?	?	2020-05-06
Spain/Valencia159/2020	ncov	EPI_ISL_436254	?	2020-03-19	Europe	Spain	Comunitat Valenciana	Valencia	Europe	Spain	Comunitat Valenciana	genome	29807	Human	51	Female	A.2	S	Servicio de Microbiologia. Hospital Universitario Doctor Peset	Sequencing and Bioinformatics Service and Molecular Epidemiology Research Group. FISABIO-Public Health	Juan Alberola Enguídanos et al	https://www.gisaid.org	?	?	2020-05-06
Spain/Valencia160/2020	ncov	EPI_ISL_436255	?	2020-03-19	Europe	Spain	Comunitat Valenciana	Valencia	Europe	Spain	Comunitat Valenciana	genome	29815	Human	67	Female	B.1.1	GR	Servicio de Microbiologia. Hospital Universitario Doctor Peset	Sequencing and Bioinformatics Service and Molecular Epidemiology Research Group. FISABIO-Public Health	Juan Alberola Enguídanos et al	https://www.gisaid.org	?	?	2020-05-06
Spain/Valencia163/2020	ncov	EPI_ISL_436258	?	2020-03-19	Europe	Spain	Comunitat Valenciana	Valencia	Europe	Spain	Comunitat Valenciana	genome	29815	Human	58	Male	B.1.5	G	Servicio de Microbiologia. Hospital Universitario Doctor Peset	Sequencing and Bioinformatics Service and Molecular Epidemiology Research Group. FISABIO-Public Health	Juan Alberola Enguídanos et al	https://www.gisaid.org	?	?	2020-05-06
Spain/Valencia166/2020	ncov	EPI_ISL_436261	?	2020-03-19	Europe	Spain	Comunitat Valenciana	Valencia	Europe	Spain	Comunitat Valenciana	genome	29808	Human	74	Female	B.1	GH	Servicio de Microbiologia. Hospital Universitario Doctor Peset	Sequencing and Bioinformatics Service and Molecular Epidemiology Research Group. FISABIO-Public Health	Juan Alberola Enguídanos et al	https://www.gisaid.org	?	?	2020-05-06
Spain/Valencia167/2020	ncov	EPI_ISL_436262	?	2020-03-19	Europe	Spain	Comunitat Valenciana	Valencia	Europe	Spain	Comunitat Valenciana	genome	29814	Human	74	Female	B.1.5	G	Servicio de Microbiologia. Hospital Universitario Doctor Peset	Sequencing and Bioinformatics Service and Molecular Epidemiology Research Group. FISABIO-Public Health	Juan Alberola Enguídanos et al	https://www.gisaid.org	?	?	2020-05-06
Spain/Valencia168/2020	ncov	EPI_ISL_436263	?	2020-03-20	Europe	Spain	Comunitat Valenciana	Valencia	Europe	Spain	Comunitat Valenciana	genome	29815	Human	81	Male	A.5	S	Servicio de Microbiologia. Hospital Universitario Doctor Peset	Sequencing and Bioinformatics Service and Molecular Epidemiology Research Group. FISABIO-Public Health	Juan Alberola Enguídanos et al	https://www.gisaid.org	?	?	2020-05-06
Spain/Valencia169/2020	ncov	EPI_ISL_436264	?	2020-03-20	Europe	Spain	Comunitat Valenciana	Valencia	Europe	Spain	Comunitat Valenciana	genome	29813	Human	71	Female	A.5	S	Servicio de Microbiologia. Hospital Universitario Doctor Peset	Sequencing and Bioinformatics Service and Molecular Epidemiology Research Group. FISABIO-Public Health	Juan Alberola Enguídanos et al	https://www.gisaid.org	?	?	2020-05-06
Spain/Valencia170/2020	ncov	EPI_ISL_436265	?	2020-03-20	Europe	Spain	Comunitat Valenciana	Valencia	Europe	Spain	Comunitat Valenciana	genome	29813	Human	58	Female	B.1.1	GR	Servicio de Microbiologia. Hospital Universitario Doctor Peset	Sequencing and Bioinformatics Service and Molecular Epidemiology Research Group. FISABIO-Public Health	Juan Alberola Enguídanos et al	https://www.gisaid.org	?	?	2020-05-06
Spain/Valencia171/2020	ncov	EPI_ISL_436266	?	2020-03-20	Europe	Spain	Comunitat Valenciana	Valencia	Europe	Spain	Comunitat Valenciana	genome	29811	Human	50	Female	B.1.1	GR	Servicio de Microbiologia. Hospital Universitario Doctor Peset	Sequencing and Bioinformatics Service and Molecular Epidemiology Research Group. FISABIO-Public Health	Juan Alberola Enguídanos et al	https://www.gisaid.org	?	?	2020-05-06
Spain/Valencia172/2020	ncov	EPI_ISL_436267	?	2020-03-20	Europe	Spain	Comunitat Valenciana	Valencia	Europe	Spain	Comunitat Valenciana	genome	29815	Human	44	Male	B.1.5.4	G	Servicio de Microbiologia. Hospital Universitario Doctor Peset	Sequencing and Bioinformatics Service and Molecular Epidemiology Research Group. FISABIO-Public Health	Juan Alberola Enguídanos et al	https://www.gisaid.org	?	?	2020-05-06
Spain/Valencia173/2020	ncov	EPI_ISL_436268	?	2020-03-20	Europe	Spain	Comunitat Valenciana	Valencia	Europe	Spain	Comunitat Valenciana	genome	29816	Human	52	Female	B.1.5	G	Servicio de Microbiologia. Hospital Universitario Doctor Peset	Sequencing and Bioinformatics Service and Molecular Epidemiology Research Group. FISABIO-Public Health	Juan Alberola Enguídanos et al	https://www.gisaid.org	?	?	2020-05-06
Spain/Valencia174/2020	ncov	EPI_ISL_436269	?	2020-03-20	Europe	Spain	Comunitat Valenciana	Valencia	Europe	Spain	Comunitat Valenciana	genome	29815	Human	76	Male	B.1.5	G	Servicio de Microbiologia. Hospital Universitario Doctor Peset	Sequencing and Bioinformatics Service and Molecular Epidemiology Research Group. FISABIO-Public Health	Juan Alberola Enguídanos et al	https://www.gisaid.org	?	?	2020-05-06
Spain/Valencia176/2020	ncov	EPI_ISL_436271	?	2020-03-19	Europe	Spain	Comunitat Valenciana	Valencia	Europe	Spain	Comunitat Valenciana	genome	29804	Human	54	Male	B.1	G	Servicio de Microbiología. Consorcio Hospital General Universitario de Valencia	Sequencing and Bioinformatics Service and Molecular Epidemiology Research Group. FISABIO-Public Health	Griselda De Marco et al	https://www.gisaid.org	?	?	2020-05-06
Spain/Valencia177/2020	ncov	EPI_ISL_436272	?	2020-03-19	Europe	Spain	Comunitat Valenciana	Valencia	Europe	Spain	Comunitat Valenciana	genome	29792	Human	76	Female	B.1.5	G	Servicio de Microbiología. Consorcio Hospital General Universitario de Valencia	Sequencing and Bioinformatics Service and Molecular Epidemiology Research Group. FISABIO-Public Health	Beatriz Beamud et al	https://www.gisaid.org	?	?	2020-05-06
Scotland/CVR1427/2020	ncov	EPI_ISL_438806	?	2020-04-02	Europe	United Kingdom	Scotland		Europe	United Kingdom	Scotland	genome	29782	Human	?	?	B.1	G	West of Scotland Specialist Virology Centre, NHSGGC / MRC-University of Glasgow Centre for Virus Research	COVID-19 Genomics UK (COG-UK) Consortium	Ana da Silva Filipe et al	https://www.gisaid.org	Preliminary analysis of SARS-CoV-2 importation & establishment of UK transmission lineages	https://virological.org/t/preliminary-analysis-of-sars-cov-2-importation-establishment-of-uk-transmission-lineages/507	2020-05-12
Scotland/CVR1448/2020	ncov	EPI_ISL_438815	?	2020-04-01	Europe	United Kingdom	Scotland		Europe	United Kingdom	Scotland	genome	29782	Human	?	?	B.1	G	West of Scotland Specialist Virology Centre, NHSGGC / MRC-University of Glasgow Centre for Virus Research	COVID-19 Genomics UK (COG-UK) Consortium	Ana da Silva Filipe et al	https://www.gisaid.org	Preliminary analysis of SARS-CoV-2 importation & establishment of UK transmission lineages	https://virological.org/t/preliminary-analysis-of-sars-cov-2-importation-establishment-of-uk-transmission-lineages/507	2020-05-12
Scotland/CVR1484/2020	ncov	EPI_ISL_438824	?	2020-04-02	Europe	United Kingdom	Scotland		Europe	United Kingdom	Scotland	genome	29779	Human	?	?	B	L	West of Scotland Specialist Virology Centre, NHSGGC / MRC-University of Glasgow Centre for Virus Research	COVID-19 Genomics UK (COG-UK) Consortium	Ana da Silva Filipe et al	https://www.gisaid.org	Preliminary analysis of SARS-CoV-2 importation & establishment of UK transmission lineages	https://virological.org/t/preliminary-analysis-of-sars-cov-2-importation-establishment-of-uk-transmission-lineages/507	2020-05-12
Scotland/CVR1496/2020	ncov	EPI_ISL_438827	?	2020-04-02	Europe	United Kingdom	Scotland		Europe	United Kingdom	Scotland	genome	29779	Human	?	?	B.16	L	West of Scotland Specialist Virology Centre, NHSGGC / MRC-University of Glasgow Centre for Virus Research	COVID-19 Genomics UK (COG-UK) Consortium	Ana da Silva Filipe et al	https://www.gisaid.org	Preliminary analysis of SARS-CoV-2 importation & establishment of UK transmission lineages	https://virological.org/t/preliminary-analysis-of-sars-cov-2-importation-establishment-of-uk-transmission-lineages/507	2020-05-12
Scotland/CVR1499/2020	ncov	EPI_ISL_438829	?	2020-04-03	Europe	United Kingdom	Scotland		Europe	United Kingdom	Scotland	genome	29782	Human	?	?	A.3	S	West of Scotland Specialist Virology Centre, NHSGGC / MRC-University of Glasgow Centre for Virus Research	COVID-19 Genomics UK (COG-UK) Consortium	Ana da Silva Filipe et al	https://www.gisaid.org	Preliminary analysis of SARS-CoV-2 importation & establishment of UK transmission lineages	https://virological.org/t/preliminary-analysis-of-sars-cov-2-importation-establishment-of-uk-transmission-lineages/507	2020-05-12
Scotland/CVR1506/2020	ncov	EPI_ISL_438831	?	2020-04-03	Europe	United Kingdom	Scotland		Europe	United Kingdom	Scotland	genome	29782	Human	?	?	B.1	G	West of Scotland Specialist Virology Centre, NHSGGC / MRC-University of Glasgow Centre for Virus Research	COVID-19 Genomics UK (COG-UK) Consortium	Ana da Silva Filipe et al	https://www.gisaid.org	Preliminary analysis of SARS-CoV-2 importation & establishment of UK transmission lineages	https://virological.org/t/preliminary-analysis-of-sars-cov-2-importation-establishment-of-uk-transmission-lineages/507	2020-05-12
Scotland/CVR1533/2020	ncov	EPI_ISL_438836	?	2020-04-03	Europe	United Kingdom	Scotland		Europe	United Kingdom	Scotland	genome	29811	Human	?	?	B.1	G	West of Scotland Specialist Virology Centre, NHSGGC / MRC-University of Glasgow Centre for Virus Research	COVID-19 Genomics UK (COG-UK) Consortium	Ana da Silva Filipe et al	https://www.gisaid.org	Preliminary analysis of SARS-CoV-2 importation & establishment of UK transmission lineages	https://virological.org/t/preliminary-analysis-of-sars-cov-2-importation-establishment-of-uk-transmission-lineages/507	2020-05-12
Scotland/CVR1537/2020	ncov	EPI_ISL_438837	?	2020-04-04	Europe	United Kingdom	Scotland		Europe	United Kingdom	Scotland	genome	29782	Human	?	?	B.1	G	West of Scotland Specialist Virology Centre, NHSGGC / MRC-University of Glasgow Centre for Virus Research	COVID-19 Genomics UK (COG-UK) Consortium	Ana da Silva Filipe et al	https://www.gisaid.org	Preliminary analysis of SARS-CoV-2 importation & establishment of UK transmission lineages	https://virological.org/t/preliminary-analysis-of-sars-cov-2-importation-establishment-of-uk-transmission-lineages/507	2020-05-12
Scotland/CVR1557/2020	ncov	EPI_ISL_438839	?	2020-04-03	Europe	United Kingdom	Scotland		Europe	United Kingdom	Scotland	genome	29782	Human	?	?	B.1.1.10	GR	West of Scotland Specialist Virology Centre, NHSGGC / MRC-University of Glasgow Centre for Virus Research	COVID-19 Genomics UK (COG-UK) Consortium	Ana da Silva Filipe et al	https://www.gisaid.org	Preliminary analysis of SARS-CoV-2 importation & establishment of UK transmission lineages	https://virological.org/t/preliminary-analysis-of-sars-cov-2-importation-establishment-of-uk-transmission-lineages/507	2020-05-12
Scotland/CVR1560/2020	ncov	EPI_ISL_438840	?	2020-04-04	Europe	United Kingdom	Scotland		Europe	United Kingdom	Scotland	genome	29782	Human	?	?	B.1.13	GH	West of Scotland Specialist Virology Centre, NHSGGC / MRC-University of Glasgow Centre for Virus Research	COVID-19 Genomics UK (COG-UK) Consortium	Ana da Silva Filipe et al	https://www.gisaid.org	Preliminary analysis of SARS-CoV-2 importation & establishment of UK transmission lineages	https://virological.org/t/preliminary-analysis-of-sars-cov-2-importation-establishment-of-uk-transmission-lineages/507	2020-05-12
Scotland/CVR1573/2020	ncov	EPI_ISL_438841	?	2020-04-04	Europe	United Kingdom	Scotland		Europe	United Kingdom	Scotland	genome	29811	Human	?	?	A.3	S	West of Scotland Specialist Virology Centre, NHSGGC / MRC-University of Glasgow Centre for Virus Research	COVID-19 Genomics UK (COG-UK) Consortium	Ana da Silva Filipe et al	https://www.gisaid.org	Preliminary analysis of SARS-CoV-2 importation & establishment of UK transmission lineages	https://virological.org/t/preliminary-analysis-of-sars-cov-2-importation-establishment-of-uk-transmission-lineages/507	2020-05-12
Scotland/CVR1579/2020	ncov	EPI_ISL_438842	?	2020-04-04	Europe	United Kingdom	Scotland		Europe	United Kingdom	Scotland	genome	29782	Human	?	?	B.2	V	West of Scotland Specialist Virology Centre, NHSGGC / MRC-University of Glasgow Centre for Virus Research	COVID-19 Genomics UK (COG-UK) Consortium	Ana da Silva Filipe et al	https://www.gisaid.org	Preliminary analysis of SARS-CoV-2 importation & establishment of UK transmission lineages	https://virological.org/t/preliminary-analysis-of-sars-cov-2-importation-establishment-of-uk-transmission-lineages/507	2020-05-12
Scotland/CVR1615/2020	ncov	EPI_ISL_438844	?	2020-04-05	Europe	United Kingdom	Scotland		Europe	United Kingdom	Scotland	genome	29782	Human	?	?	A.2	S	West of Scotland Specialist Virology Centre, NHSGGC / MRC-University of Glasgow Centre for Virus Research	COVID-19 Genomics UK (COG-UK) Consortium	Ana da Silva Filipe et al	https://www.gisaid.org	Preliminary analysis of SARS-CoV-2 importation & establishment of UK transmission lineages	https://virological.org/t/preliminary-analysis-of-sars-cov-2-importation-establishment-of-uk-transmission-lineages/507	2020-05-12
Scotland/CVR1692/2020	ncov	EPI_ISL_438845	?	2020-04-05	Europe	United Kingdom	Scotland		Europe	United Kingdom	Scotland	genome	29782	Human	?	?	B.2	V	West of Scotland Specialist Virology Centre, NHSGGC / MRC-University of Glasgow Centre for Virus Research	COVID-19 Genomics UK (COG-UK) Consortium	Ana da Silva Filipe et al	https://www.gisaid.org	Preliminary analysis of SARS-CoV-2 importation & establishment of UK transmission lineages	https://virological.org/t/preliminary-analysis-of-sars-cov-2-importation-establishment-of-uk-transmission-lineages/507	2020-05-12
Scotland/CVR1816/2020	ncov	EPI_ISL_438849	?	2020-04-07	Europe	United Kingdom	Scotland		Europe	United Kingdom	Scotland	genome	29782	Human	?	?	A.2	S	West of Scotland Specialist Virology Centre, NHSGGC / MRC-University of Glasgow Centre for Virus Research	COVID-19 Genomics UK (COG-UK) Consortium	Ana da Silva Filipe et al	https://www.gisaid.org	Preliminary analysis of SARS-CoV-2 importation & establishment of UK transmission lineages	https://virological.org/t/preliminary-analysis-of-sars-cov-2-importation-establishment-of-uk-transmission-lineages/507	2020-05-12
Scotland/CVR1843/2020	ncov	EPI_ISL_438850	?	2020-04-06	Europe	United Kingdom	Scotland		Europe	United Kingdom	Scotland	genome	29811	Human	?	?	B.1	G	West of Scotland Specialist Virology Centre, NHSGGC / MRC-University of Glasgow Centre for Virus Research	COVID-19 Genomics UK (COG-UK) Consortium	Ana da Silva Filipe et al	https://www.gisaid.org	Preliminary analysis of SARS-CoV-2 importation & establishment of UK transmission lineages	https://virological.org/t/preliminary-analysis-of-sars-cov-2-importation-establishment-of-uk-transmission-lineages/507	2020-05-12
Scotland/CVR2124/2020	ncov	EPI_ISL_438875	?	2020-04-10	Europe	United Kingdom	Scotland		Europe	United Kingdom	Scotland	genome	29782	Human	?	?	B	L	West of Scotland Specialist Virology Centre, NHSGGC / MRC-University of Glasgow Centre for Virus Research	COVID-19 Genomics UK (COG-UK) Consortium	Ana da Silva Filipe et al	https://www.gisaid.org	Preliminary analysis of SARS-CoV-2 importation & establishment of UK transmission lineages	https://virological.org/t/preliminary-analysis-of-sars-cov-2-importation-establishment-of-uk-transmission-lineages/507	2020-05-12
Scotland/CVR2153/2020	ncov	EPI_ISL_438877	?	2020-04-11	Europe	United Kingdom	Scotland		Europe	United Kingdom	Scotland	genome	29903	Human	?	?	B.1	G	West of Scotland Specialist Virology Centre, NHSGGC / MRC-University of Glasgow Centre for Virus Research	COVID-19 Genomics UK (COG-UK) Consortium	Ana da Silva Filipe et al	https://www.gisaid.org	Preliminary analysis of SARS-CoV-2 importation & establishment of UK transmission lineages	https://virological.org/t/preliminary-analysis-of-sars-cov-2-importation-establishment-of-uk-transmission-lineages/507	2020-05-12
Scotland/CVR2979/2020	ncov	EPI_ISL_448219	?	2020-04-22	Europe	United Kingdom	Scotland		Europe	United Kingdom	Scotland	genome	29782	Human	?	?	B.1	G	West of Scotland Specialist Virology Centre, NHSGGC / MRC-University of Glasgow Centre for Virus Research	COVID-19 Genomics UK (COG-UK) Consortium	Ana da Silva Filipe et al	https://www.gisaid.org	Preliminary analysis of SARS-CoV-2 importation & establishment of UK transmission lineages	https://virological.org/t/preliminary-analysis-of-sars-cov-2-importation-establishment-of-uk-transmission-lineages/507	2020-05-19
Scotland/CVR2980/2020	ncov	EPI_ISL_448220	?	2020-04-22	Europe	United Kingdom	Scotland		Europe	United Kingdom	Scotland	genome	29811	Human	?	?	B.1.1	GR	West of Scotland Specialist Virology Centre, NHSGGC / MRC-University of Glasgow Centre for Virus Research	COVID-19 Genomics UK (COG-UK) Consortium	Ana da Silva Filipe et al	https://www.gisaid.org	Preliminary analysis of SARS-CoV-2 importation & establishment of UK transmission lineages	https://virological.org/t/preliminary-analysis-of-sars-cov-2-importation-establishment-of-uk-transmission-lineages/507	2020-05-19
Scotland/CVR2981/2020	ncov	EPI_ISL_448221	?	2020-04-23	Europe	United Kingdom	Scotland		Europe	United Kingdom	Scotland	genome	29782	Human	?	?	B.1	G	West of Scotland Specialist Virology Centre, NHSGGC / MRC-University of Glasgow Centre for Virus Research	COVID-19 Genomics UK (COG-UK) Consortium	Ana da Silva Filipe et al	https://www.gisaid.org	Preliminary analysis of SARS-CoV-2 importation & establishment of UK transmission lineages	https://virological.org/t/preliminary-analysis-of-sars-cov-2-importation-establishment-of-uk-transmission-lineages/507	2020-05-19
Vietnam/IBT-14Mar/2020	ncov	EPI_ISL_448222	?	2020-03-15	Asia	Vietnam	Ho Chi Minh City		Asia	Vietnam	Ho Chi Minh City	genome	29766	Human	20	Female	B.1	GH	Pasteur Insitute Ho Chi Minh City	National Key Laboratory of Gene Technology, Institute of Biotechnology, Vietnam Academy of Science and Technology	Le Tung Lam et al	https://www.gisaid.org	WHOLE-GENOME SEQUENCING AND DE NOVO ASSEMBLY OF A 2019 NOVEL CORONAVIRUS (SARS-COV-2) STRAIN ISOLATED IN VIETNAM	https://www.biorxiv.org/content/10.1101/2020.06.12.149377v1	2020-05-19
England/NORW-E86C0/2020	ncov	EPI_ISL_448223	?	2020-04-18	Europe	United Kingdom	England		Europe	United Kingdom	England	genome	29903	Human	?	?	B.1.1	GR	Quadram Institute Bioscience	COVID-19 Genomics UK (COG-UK) Consortium	Dave J. Baker et al	https://www.gisaid.org	Preliminary analysis of SARS-CoV-2 importation & establishment of UK transmission lineages	https://virological.org/t/preliminary-analysis-of-sars-cov-2-importation-establishment-of-uk-transmission-lineages/507	2020-05-19
England/NORW-E86DF/2020	ncov	EPI_ISL_448224	?	2020-04-17	Europe	United Kingdom	England		Europe	United Kingdom	England	genome	29867	Human	?	?	B.1	G	Quadram Institute Bioscience	COVID-19 Genomics UK (COG-UK) Consortium	Dave J. Baker et al	https://www.gisaid.org	Preliminary analysis of SARS-CoV-2 importation & establishment of UK transmission lineages	https://virological.org/t/preliminary-analysis-of-sars-cov-2-importation-establishment-of-uk-transmission-lineages/507	2020-05-19
England/NORW-E86FD/2020	ncov	EPI_ISL_448225	?	2020-04-17	Europe	United Kingdom	England		Europe	United Kingdom	England	genome	29901	Human	?	?	B.1.5.5	G	Quadram Institute Bioscience	COVID-19 Genomics UK (COG-UK) Consortium	Dave J. Baker et al	https://www.gisaid.org	Preliminary analysis of SARS-CoV-2 importation & establishment of UK transmission lineages	https://virological.org/t/preliminary-analysis-of-sars-cov-2-importation-establishment-of-uk-transmission-lineages/507	2020-05-19
England/NORW-E8709/2020	ncov	EPI_ISL_448226	?	2020-04-18	Europe	United Kingdom	England		Europe	United Kingdom	England	genome	29873	Human	?	?	B.1.1	GR	Quadram Institute Bioscience	COVID-19 Genomics UK (COG-UK) Consortium	Dave J. Baker et al	https://www.gisaid.org	Preliminary analysis of SARS-CoV-2 importation & establishment of UK transmission lineages	https://virological.org/t/preliminary-analysis-of-sars-cov-2-importation-establishment-of-uk-transmission-lineages/507	2020-05-19
England/NORW-E8718/2020	ncov	EPI_ISL_448227	?	2020-04-16	Europe	United Kingdom	England		Europe	United Kingdom	England	genome	29873	Human	?	?	B.2	V	Quadram Institute Bioscience	COVID-19 Genomics UK (COG-UK) Consortium	Dave J. Baker et al	https://www.gisaid.org	Preliminary analysis of SARS-CoV-2 importation & establishment of UK transmission lineages	https://virological.org/t/preliminary-analysis-of-sars-cov-2-importation-establishment-of-uk-transmission-lineages/507	2020-05-19
England/NORW-E8727/2020	ncov	EPI_ISL_448228	?	2020	Europe	United Kingdom	England		Europe	United Kingdom	England	genome	29903	Human	?	?	B.1.1	GR	Quadram Institute Bioscience	COVID-19 Genomics UK (COG-UK) Consortium	Dave J. Baker et al	https://www.gisaid.org	Preliminary analysis of SARS-CoV-2 importation & establishment of UK transmission lineages	https://virological.org/t/preliminary-analysis-of-sars-cov-2-importation-establishment-of-uk-transmission-lineages/507	2020-05-19
England/NORW-E8745/2020	ncov	EPI_ISL_448229	?	2020-04-15	Europe	United Kingdom	England		Europe	United Kingdom	England	genome	29866	Human	?	?	B.1	G	Quadram Institute Bioscience	COVID-19 Genomics UK (COG-UK) Consortium	Dave J. Baker et al	https://www.gisaid.org	Preliminary analysis of SARS-CoV-2 importation & establishment of UK transmission lineages	https://virological.org/t/preliminary-analysis-of-sars-cov-2-importation-establishment-of-uk-transmission-lineages/507	2020-05-19
England/NORW-E8772/2020	ncov	EPI_ISL_448230	?	2020-04-13	Europe	United Kingdom	England		Europe	United Kingdom	England	genome	29899	Human	?	?	B.1.1.10	GR	Quadram Institute Bioscience	COVID-19 Genomics UK (COG-UK) Consortium	Dave J. Baker et al	https://www.gisaid.org	Preliminary analysis of SARS-CoV-2 importation & establishment of UK transmission lineages	https://virological.org/t/preliminary-analysis-of-sars-cov-2-importation-establishment-of-uk-transmission-lineages/507	2020-05-19
England/NORW-E8790/2020	ncov	EPI_ISL_448232	?	2020-04-11	Europe	United Kingdom	England		Europe	United Kingdom	England	genome	29899	Human	?	?	B.1.1	GR	Quadram Institute Bioscience	COVID-19 Genomics UK (COG-UK) Consortium	Dave J. Baker et al	https://www.gisaid.org	Preliminary analysis of SARS-CoV-2 importation & establishment of UK transmission lineages	https://virological.org/t/preliminary-analysis-of-sars-cov-2-importation-establishment-of-uk-transmission-lineages/507	2020-05-19
England/NORW-E87BE/2020	ncov	EPI_ISL_448233	?	2020-04-11	Europe	United Kingdom	England		Europe	United Kingdom	England	genome	29900	Human	?	?	B.1.1	GR	Quadram Institute Bioscience	COVID-19 Genomics UK (COG-UK) Consortium	Dave J. Baker et al	https://www.gisaid.org	Preliminary analysis of SARS-CoV-2 importation & establishment of UK transmission lineages	https://virological.org/t/preliminary-analysis-of-sars-cov-2-importation-establishment-of-uk-transmission-lineages/507	2020-05-19
England/NORW-E87CD/2020	ncov	EPI_ISL_448234	?	2020-04-12	Europe	United Kingdom	England		Europe	United Kingdom	England	genome	29895	Human	?	?	B.1.1	GR	Quadram Institute Bioscience	COVID-19 Genomics UK (COG-UK) Consortium	Dave J. Baker et al	https://www.gisaid.org	Preliminary analysis of SARS-CoV-2 importation & establishment of UK transmission lineages	https://virological.org/t/preliminary-analysis-of-sars-cov-2-importation-establishment-of-uk-transmission-lineages/507	2020-05-19
England/NORW-E87DC/2020	ncov	EPI_ISL_448235	?	2020-04-11	Europe	United Kingdom	England		Europe	United Kingdom	England	genome	29903	Human	?	?	B.1	G	Quadram Institute Bioscience	COVID-19 Genomics UK (COG-UK) Consortium	Dave J. Baker et al	https://www.gisaid.org	Preliminary analysis of SARS-CoV-2 importation & establishment of UK transmission lineages	https://virological.org/t/preliminary-analysis-of-sars-cov-2-importation-establishment-of-uk-transmission-lineages/507	2020-05-19
England/NORW-E8824/2020	ncov	EPI_ISL_448238	?	2020-04-11	Europe	United Kingdom	England		Europe	United Kingdom	England	genome	29899	Human	?	?	B.1.1	GR	Quadram Institute Bioscience	COVID-19 Genomics UK (COG-UK) Consortium	Dave J. Baker et al	https://www.gisaid.org	Preliminary analysis of SARS-CoV-2 importation & establishment of UK transmission lineages	https://virological.org/t/preliminary-analysis-of-sars-cov-2-importation-establishment-of-uk-transmission-lineages/507	2020-05-19
England/NORW-E8833/2020	ncov	EPI_ISL_448239	?	2020-04-15	Europe	United Kingdom	England		Europe	United Kingdom	England	genome	29894	Human	?	?	B.1.1	GR	Quadram Institute Bioscience	COVID-19 Genomics UK (COG-UK) Consortium	Dave J. Baker et al	https://www.gisaid.org	Preliminary analysis of SARS-CoV-2 importation & establishment of UK transmission lineages	https://virological.org/t/preliminary-analysis-of-sars-cov-2-importation-establishment-of-uk-transmission-lineages/507	2020-05-19
England/NORW-E8842/2020	ncov	EPI_ISL_448240	?	2020	Europe	United Kingdom	England		Europe	United Kingdom	England	genome	29899	Human	?	?	B.1.1	GR	Quadram Institute Bioscience	COVID-19 Genomics UK (COG-UK) Consortium	Dave J. Baker et al	https://www.gisaid.org	Preliminary analysis of SARS-CoV-2 importation & establishment of UK transmission lineages	https://virological.org/t/preliminary-analysis-of-sars-cov-2-importation-establishment-of-uk-transmission-lineages/507	2020-05-19
England/NORW-E8851/2020	ncov	EPI_ISL_448241	?	2020	Europe	United Kingdom	England		Europe	United Kingdom	England	genome	29891	Human	?	?	B.1	G	Quadram Institute Bioscience	COVID-19 Genomics UK (COG-UK) Consortium	Dave J. Baker et al	https://www.gisaid.org	Preliminary analysis of SARS-CoV-2 importation & establishment of UK transmission lineages	https://virological.org/t/preliminary-analysis-of-sars-cov-2-importation-establishment-of-uk-transmission-lineages/507	2020-05-19
England/NORW-E888E/2020	ncov	EPI_ISL_448242	?	2020-04-12	Europe	United Kingdom	England		Europe	United Kingdom	England	genome	29888	Human	?	?	B.1.1	GR	Quadram Institute Bioscience	COVID-19 Genomics UK (COG-UK) Consortium	Dave J. Baker et al	https://www.gisaid.org	Preliminary analysis of SARS-CoV-2 importation & establishment of UK transmission lineages	https://virological.org/t/preliminary-analysis-of-sars-cov-2-importation-establishment-of-uk-transmission-lineages/507	2020-05-19
England/NORW-E889D/2020	ncov	EPI_ISL_448243	?	2020-04-11	Europe	United Kingdom	England		Europe	United Kingdom	England	genome	29901	Human	?	?	B.1.1	GR	Quadram Institute Bioscience	COVID-19 Genomics UK (COG-UK) Consortium	Dave J. Baker et al	https://www.gisaid.org	Preliminary analysis of SARS-CoV-2 importation & establishment of UK transmission lineages	https://virological.org/t/preliminary-analysis-of-sars-cov-2-importation-establishment-of-uk-transmission-lineages/507	2020-05-19
England/NORW-E88AC/2020	ncov	EPI_ISL_448244	?	2020-04-11	Europe	United Kingdom	England		Europe	United Kingdom	England	genome	29895	Human	?	?	B.1	G	Quadram Institute Bioscience	COVID-19 Genomics UK (COG-UK) Consortium	Dave J. Baker et al	https://www.gisaid.org	Preliminary analysis of SARS-CoV-2 importation & establishment of UK transmission lineages	https://virological.org/t/preliminary-analysis-of-sars-cov-2-importation-establishment-of-uk-transmission-lineages/507	2020-05-19
England/NORW-E88BB/2020	ncov	EPI_ISL_448245	?	2020-04-15	Europe	United Kingdom	England		Europe	United Kingdom	England	genome	29902	Human	?	?	B.1.1	GR	Quadram Institute Bioscience	COVID-19 Genomics UK (COG-UK) Consortium	Dave J. Baker et al	https://www.gisaid.org	Preliminary analysis of SARS-CoV-2 importation & establishment of UK transmission lineages	https://virological.org/t/preliminary-analysis-of-sars-cov-2-importation-establishment-of-uk-transmission-lineages/507	2020-05-19
England/NORW-E88CA/2020	ncov	EPI_ISL_448246	?	2020-04-11	Europe	United Kingdom	England		Europe	United Kingdom	England	genome	29898	Human	?	?	B.1.1	GR	Quadram Institute Bioscience	COVID-19 Genomics UK (COG-UK) Consortium	Dave J. Baker et al	https://www.gisaid.org	Preliminary analysis of SARS-CoV-2 importation & establishment of UK transmission lineages	https://virological.org/t/preliminary-analysis-of-sars-cov-2-importation-establishment-of-uk-transmission-lineages/507	2020-05-19
England/NORW-E88D9/2020	ncov	EPI_ISL_448247	?	2020	Europe	United Kingdom	England		Europe	United Kingdom	England	genome	29903	Human	?	?	B.1.1	GR	Quadram Institute Bioscience	COVID-19 Genomics UK (COG-UK) Consortium	Dave J. Baker et al	https://www.gisaid.org	Preliminary analysis of SARS-CoV-2 importation & establishment of UK transmission lineages	https://virological.org/t/preliminary-analysis-of-sars-cov-2-importation-establishment-of-uk-transmission-lineages/507	2020-05-19
England/NORW-E88E8/2020	ncov	EPI_ISL_448248	?	2020-04-11	Europe	United Kingdom	England		Europe	United Kingdom	England	genome	29903	Human	?	?	B.1.1	GR	Quadram Institute Bioscience	COVID-19 Genomics UK (COG-UK) Consortium	Dave J. Baker et al	https://www.gisaid.org	Preliminary analysis of SARS-CoV-2 importation & establishment of UK transmission lineages	https://virological.org/t/preliminary-analysis-of-sars-cov-2-importation-establishment-of-uk-transmission-lineages/507	2020-05-19
England/NORW-E8921/2020	ncov	EPI_ISL_448250	?	2020	Europe	United Kingdom	England		Europe	United Kingdom	England	genome	29903	Human	?	?	B.1.1	GR	Quadram Institute Bioscience	COVID-19 Genomics UK (COG-UK) Consortium	Dave J. Baker et al	https://www.gisaid.org	Preliminary analysis of SARS-CoV-2 importation & establishment of UK transmission lineages	https://virological.org/t/preliminary-analysis-of-sars-cov-2-importation-establishment-of-uk-transmission-lineages/507	2020-05-19
England/NORW-E8930/2020	ncov	EPI_ISL_448251	?	2020-04-11	Europe	United Kingdom	England		Europe	United Kingdom	England	genome	29899	Human	?	?	B.1.1	GR	Quadram Institute Bioscience	COVID-19 Genomics UK (COG-UK) Consortium	Dave J. Baker et al	https://www.gisaid.org	Preliminary analysis of SARS-CoV-2 importation & establishment of UK transmission lineages	https://virological.org/t/preliminary-analysis-of-sars-cov-2-importation-establishment-of-uk-transmission-lineages/507	2020-05-19
England/NORW-E895E/2020	ncov	EPI_ISL_448253	?	2020	Europe	United Kingdom	England		Europe	United Kingdom	England	genome	29892	Human	?	?	B.1.1	GR	Quadram Institute Bioscience	COVID-19 Genomics UK (COG-UK) Consortium	Dave J. Baker et al	https://www.gisaid.org	Preliminary analysis of SARS-CoV-2 importation & establishment of UK transmission lineages	https://virological.org/t/preliminary-analysis-of-sars-cov-2-importation-establishment-of-uk-transmission-lineages/507	2020-05-19
England/NORW-E896D/2020	ncov	EPI_ISL_448254	?	2020-04-11	Europe	United Kingdom	England		Europe	United Kingdom	England	genome	29901	Human	?	?	B.1	G	Quadram Institute Bioscience	COVID-19 Genomics UK (COG-UK) Consortium	Dave J. Baker et al	https://www.gisaid.org	Preliminary analysis of SARS-CoV-2 importation & establishment of UK transmission lineages	https://virological.org/t/preliminary-analysis-of-sars-cov-2-importation-establishment-of-uk-transmission-lineages/507	2020-05-19
England/NORW-E898B/2020	ncov	EPI_ISL_448256	?	2020-04-11	Europe	United Kingdom	England		Europe	United Kingdom	England	genome	29901	Human	?	?	B.1.1	GR	Quadram Institute Bioscience	COVID-19 Genomics UK (COG-UK) Consortium	Dave J. Baker et al	https://www.gisaid.org	Preliminary analysis of SARS-CoV-2 importation & establishment of UK transmission lineages	https://virological.org/t/preliminary-analysis-of-sars-cov-2-importation-establishment-of-uk-transmission-lineages/507	2020-05-19
England/NORW-E89C7/2020	ncov	EPI_ISL_448259	?	2020-04-11	Europe	United Kingdom	England		Europe	United Kingdom	England	genome	29901	Human	?	?	B.1.1	GR	Quadram Institute Bioscience	COVID-19 Genomics UK (COG-UK) Consortium	Dave J. Baker et al	https://www.gisaid.org	Preliminary analysis of SARS-CoV-2 importation & establishment of UK transmission lineages	https://virological.org/t/preliminary-analysis-of-sars-cov-2-importation-establishment-of-uk-transmission-lineages/507	2020-05-19
Switzerland/101133/2020	ncov	EPI_ISL_451800	?	2020-03-30	Europe	Switzerland	Zürich		Europe	Switzerland	Zürich	genome	29903	Human	?	?	B.1	GH	Viollier AG	Department of Biosystems Science and Engineering, ETH Zürich	Christian Beisel et al	https://www.gisaid.org	?	?	2020-05-25
Switzerland/101134/2020	ncov	EPI_ISL_451801	?	2020-03-30	Europe	Switzerland	Zürich		Europe	Switzerland	Zürich	genome	29903	Human	?	?	B.1.1	GR	Viollier AG	Department of Biosystems Science and Engineering, ETH Zürich	Christian Beisel et al	https://www.gisaid.org	?	?	2020-05-25
Switzerland/101135/2020	ncov	EPI_ISL_451802	?	2020-03-30	Europe	Switzerland	Geneva		Europe	Switzerland	Geneva	genome	29903	Human	?	?	B.1	GH	Viollier AG	Department of Biosystems Science and Engineering, ETH Zürich	Christian Beisel et al	https://www.gisaid.org	?	?	2020-05-25
Switzerland/101136/2020	ncov	EPI_ISL_451803	?	2020-03-30	Europe	Switzerland	Basel-Stadt		Europe	Switzerland	Basel-Stadt	genome	29903	Human	?	?	B.1	GH	Viollier AG	Department of Biosystems Science and Engineering, ETH Zürich	Christian Beisel et al	https://www.gisaid.org	?	?	2020-05-25
Switzerland/101137/2020	ncov	EPI_ISL_451804	?	2020-03-30	Europe	Switzerland	Sankt Gallen		Europe	Switzerland	Sankt Gallen	genome	29903	Human	?	?	B.1.1	GR	Viollier AG	Department of Biosystems Science and Engineering, ETH Zürich	Christian Beisel et al	https://www.gisaid.org	?	?	2020-05-25
Switzerland/101138/2020	ncov	EPI_ISL_451805	?	2020-03-31	Europe	Switzerland	Zürich		Europe	Switzerland	Zürich	genome	29903	Human	?	?	B.1	GH	Viollier AG	Department of Biosystems Science and Engineering, ETH Zürich	Christian Beisel et al	https://www.gisaid.org	?	?	2020-05-25
Switzerland/101139/2020	ncov	EPI_ISL_451806	?	2020-03-31	Europe	Switzerland	Bern		Europe	Switzerland	Bern	genome	29903	Human	?	?	B.1.5	G	Viollier AG	Department of Biosystems Science and Engineering, ETH Zürich	Christian Beisel et al	https://www.gisaid.org	?	?	2020-05-25
Switzerland/101140/2020	ncov	EPI_ISL_451807	?	2020-03-31	Europe	Switzerland	Basel-Land		Europe	Switzerland	Basel-Land	genome	29903	Human	?	?	B.1	G	Viollier AG	Department of Biosystems Science and Engineering, ETH Zürich	Christian Beisel et al	https://www.gisaid.org	?	?	2020-05-25
Switzerland/101141/2020	ncov	EPI_ISL_451808	?	2020-03-31	Europe	Switzerland	Lucerne		Europe	Switzerland	Lucerne	genome	29903	Human	?	?	B.1	GH	Viollier AG	Department of Biosystems Science and Engineering, ETH Zürich	Christian Beisel et al	https://www.gisaid.org	?	?	2020-05-25
Switzerland/101142/2020	ncov	EPI_ISL_451809	?	2020-03-31	Europe	Switzerland	Basel-Land		Europe	Switzerland	Basel-Land	genome	29903	Human	?	?	B.1	G	Viollier AG	Department of Biosystems Science and Engineering, ETH Zürich	Christian Beisel et al	https://www.gisaid.org	?	?	2020-05-25
Switzerland/101143/2020	ncov	EPI_ISL_451810	?	2020-03-31	Europe	Switzerland	Basel-Land		Europe	Switzerland	Basel-Land	genome	29903	Human	?	?	B.1	G	Viollier AG	Department of Biosystems Science and Engineering, ETH Zürich	Christian Beisel et al	https://www.gisaid.org	?	?	2020-05-25
Switzerland/101144/2020	ncov	EPI_ISL_451811	?	2020-03-31	Europe	Switzerland	Bern		Europe	Switzerland	Bern	genome	29903	Human	?	?	B.1.5	G	Viollier AG	Department of Biosystems Science and Engineering, ETH Zürich	Christian Beisel et al	https://www.gisaid.org	?	?	2020-05-25
Switzerland/101145/2020	ncov	EPI_ISL_451812	?	2020-03-31	Europe	Switzerland	Bern		Europe	Switzerland	Bern	genome	29903	Human	?	?	B.1	GH	Viollier AG	Department of Biosystems Science and Engineering, ETH Zürich	Christian Beisel et al	https://www.gisaid.org	?	?	2020-05-25
Switzerland/101146/2020	ncov	EPI_ISL_451813	?	2020-03-31	Europe	Switzerland	Basel-Land		Europe	Switzerland	Basel-Land	genome	29903	Human	?	?	B.1	G	Viollier AG	Department of Biosystems Science and Engineering, ETH Zürich	Christian Beisel et al	https://www.gisaid.org	?	?	2020-05-25
Switzerland/101147/2020	ncov	EPI_ISL_451814	?	2020-03-31	Europe	Switzerland	Basel-Stadt		Europe	Switzerland	Basel-Stadt	genome	29903	Human	?	?	B.1	G	Viollier AG	Department of Biosystems Science and Engineering, ETH Zürich	Christian Beisel et al	https://www.gisaid.org	?	?	2020-05-25
Switzerland/101149/2020	ncov	EPI_ISL_451816	?	2020-03-31	Europe	Switzerland	Basel-Land		Europe	Switzerland	Basel-Land	genome	29903	Human	?	?	B.1	G	Viollier AG	Department of Biosystems Science and Engineering, ETH Zürich	Christian Beisel et al	https://www.gisaid.org	?	?	2020-05-25
Switzerland/101150/2020	ncov	EPI_ISL_451817	?	2020-03-31	Europe	Switzerland	Basel-Land		Europe	Switzerland	Basel-Land	genome	29903	Human	?	?	B.1	G	Viollier AG	Department of Biosystems Science and Engineering, ETH Zürich	Christian Beisel et al	https://www.gisaid.org	?	?	2020-05-25
Switzerland/101151/2020	ncov	EPI_ISL_451818	?	2020-03-31	Europe	Switzerland	Valais		Europe	Switzerland	Valais	genome	29903	Human	?	?	B.2.1	V	Viollier AG	Department of Biosystems Science and Engineering, ETH Zürich	Christian Beisel et al	https://www.gisaid.org	?	?	2020-05-25
Switzerland/101152/2020	ncov	EPI_ISL_451819	?	2020-03-31	Europe	Switzerland	Basel-Land		Europe	Switzerland	Basel-Land	genome	29903	Human	?	?	B.1.1	GR	Viollier AG	Department of Biosystems Science and Engineering, ETH Zürich	Christian Beisel et al	https://www.gisaid.org	?	?	2020-05-25
Switzerland/110436/2020	ncov	EPI_ISL_451862	?	2020-04-07	Europe	Switzerland	Zürich		Europe	Switzerland	Zürich	genome	29903	Human	?	?	B.1	G	Viollier AG	Department of Biosystems Science and Engineering, ETH Zürich	Christian Beisel et al	https://www.gisaid.org	?	?	2020-05-25
Switzerland/110437/2020	ncov	EPI_ISL_451863	?	2020-04-07	Europe	Switzerland	Zürich		Europe	Switzerland	Zürich	genome	29903	Human	?	?	B.1	G	Viollier AG	Department of Biosystems Science and Engineering, ETH Zürich	Christian Beisel et al	https://www.gisaid.org	?	?	2020-05-25
Switzerland/110439/2020	ncov	EPI_ISL_451864	?	2020-04-07	Europe	Switzerland	Zürich		Europe	Switzerland	Zürich	genome	29903	Human	?	?	B.1	G	Viollier AG	Department of Biosystems Science and Engineering, ETH Zürich	Christian Beisel et al	https://www.gisaid.org	?	?	2020-05-25
Switzerland/110444/2020	ncov	EPI_ISL_451867	?	2020-04-07	Europe	Switzerland	Aargau		Europe	Switzerland	Aargau	genome	29903	Human	?	?	B.1	GH	Viollier AG	Department of Biosystems Science and Engineering, ETH Zürich	Christian Beisel et al	https://www.gisaid.org	?	?	2020-05-25
Switzerland/110448/2020	ncov	EPI_ISL_451869	?	2020-04-07	Europe	Switzerland	Vaud		Europe	Switzerland	Vaud	genome	29903	Human	?	?	B.1	G	Viollier AG	Department of Biosystems Science and Engineering, ETH Zürich	Christian Beisel et al	https://www.gisaid.org	?	?	2020-05-25
Switzerland/110450/2020	ncov	EPI_ISL_451870	?	2020-04-07	Europe	Switzerland	Graubünden		Europe	Switzerland	Graubünden	genome	29903	Human	?	?	B.1.1	GR	Viollier AG	Department of Biosystems Science and Engineering, ETH Zürich	Christian Beisel et al	https://www.gisaid.org	?	?	2020-05-25
Switzerland/110451/2020	ncov	EPI_ISL_451871	?	2020-04-07	Europe	Switzerland	Lucerne		Europe	Switzerland	Lucerne	genome	29903	Human	?	?	B.1.1	GR	Viollier AG	Department of Biosystems Science and Engineering, ETH Zürich	Christian Beisel et al	https://www.gisaid.org	?	?	2020-05-25
Switzerland/110452/2020	ncov	EPI_ISL_451872	?	2020-04-07	Europe	Switzerland	Lucerne		Europe	Switzerland	Lucerne	genome	29903	Human	?	?	B.1	GH	Viollier AG	Department of Biosystems Science and Engineering, ETH Zürich	Christian Beisel et al	https://www.gisaid.org	?	?	2020-05-25
Switzerland/110453/2020	ncov	EPI_ISL_451873	?	2020-04-07	Europe	Switzerland	Lucerne		Europe	Switzerland	Lucerne	genome	29903	Human	?	?	B.1.1	GR	Viollier AG	Department of Biosystems Science and Engineering, ETH Zürich	Christian Beisel et al	https://www.gisaid.org	?	?	2020-05-25
Switzerland/110454/2020	ncov	EPI_ISL_451874	?	2020-04-07	Europe	Switzerland	Basel-Stadt		Europe	Switzerland	Basel-Stadt	genome	29903	Human	?	?	B.1	G	Viollier AG	Department of Biosystems Science and Engineering, ETH Zürich	Christian Beisel et al	https://www.gisaid.org	?	?	2020-05-25
Switzerland/110455/2020	ncov	EPI_ISL_451875	?	2020-04-07	Europe	Switzerland	Glarus		Europe	Switzerland	Glarus	genome	29903	Human	?	?	B.1.1.1	GR	Viollier AG	Department of Biosystems Science and Engineering, ETH Zürich	Christian Beisel et al	https://www.gisaid.org	?	?	2020-05-25
Switzerland/110458/2020	ncov	EPI_ISL_451877	?	2020-04-07	Europe	Switzerland	Bern		Europe	Switzerland	Bern	genome	29903	Human	?	?	B.1	G	Viollier AG	Department of Biosystems Science and Engineering, ETH Zürich	Christian Beisel et al	https://www.gisaid.org	?	?	2020-05-25
Switzerland/110459/2020	ncov	EPI_ISL_451878	?	2020-04-07	Europe	Switzerland	Glarus		Europe	Switzerland	Glarus	genome	29903	Human	?	?	B.1	G	Viollier AG	Department of Biosystems Science and Engineering, ETH Zürich	Christian Beisel et al	https://www.gisaid.org	?	?	2020-05-25
Switzerland/110460/2020	ncov	EPI_ISL_451879	?	2020-04-07	Europe	Switzerland	Bern		Europe	Switzerland	Bern	genome	29903	Human	?	?	B.1	G	Viollier AG	Department of Biosystems Science and Engineering, ETH Zürich	Christian Beisel et al	https://www.gisaid.org	?	?	2020-05-25
Switzerland/110466/2020	ncov	EPI_ISL_451884	?	2020-04-06	Europe	Switzerland	Vaud		Europe	Switzerland	Vaud	genome	29903	Human	?	?	B.1.1	GR	Viollier AG	Department of Biosystems Science and Engineering, ETH Zürich	Christian Beisel et al	https://www.gisaid.org	?	?	2020-05-25
Switzerland/110467/2020	ncov	EPI_ISL_451885	?	2020-04-06	Europe	Switzerland	Basel-Stadt		Europe	Switzerland	Basel-Stadt	genome	29903	Human	?	?	B.1.1	GR	Viollier AG	Department of Biosystems Science and Engineering, ETH Zürich	Christian Beisel et al	https://www.gisaid.org	?	?	2020-05-25
Switzerland/110468/2020	ncov	EPI_ISL_451886	?	2020-04-06	Europe	Switzerland	Bern		Europe	Switzerland	Bern	genome	29903	Human	?	?	B.1	G	Viollier AG	Department of Biosystems Science and Engineering, ETH Zürich	Christian Beisel et al	https://www.gisaid.org	?	?	2020-05-25
Switzerland/110469/2020	ncov	EPI_ISL_451887	?	2020-04-06	Europe	Switzerland	Vaud		Europe	Switzerland	Vaud	genome	29903	Human	?	?	B.1.1	GR	Viollier AG	Department of Biosystems Science and Engineering, ETH Zürich	Christian Beisel et al	https://www.gisaid.org	?	?	2020-05-25
Switzerland/110470/2020	ncov	EPI_ISL_451888	?	2020-04-06	Europe	Switzerland	Vaud		Europe	Switzerland	Vaud	genome	29903	Human	?	?	B.1	G	Viollier AG	Department of Biosystems Science and Engineering, ETH Zürich	Christian Beisel et al	https://www.gisaid.org	?	?	2020-05-25
Switzerland/110474/2020	ncov	EPI_ISL_451889	?	2020-04-06	Europe	Switzerland	Fribourg		Europe	Switzerland	Fribourg	genome	29903	Human	?	?	B.1	G	Viollier AG	Department of Biosystems Science and Engineering, ETH Zürich	Christian Beisel et al	https://www.gisaid.org	?	?	2020-05-25
Switzerland/110479/2020	ncov	EPI_ISL_451891	?	2020-04-06	Europe	Switzerland	Ticino		Europe	Switzerland	Ticino	genome	29903	Human	?	?	B.1	G	Viollier AG	Department of Biosystems Science and Engineering, ETH Zürich	Christian Beisel et al	https://www.gisaid.org	?	?	2020-05-25
Switzerland/110480/2020	ncov	EPI_ISL_451892	?	2020-04-07	Europe	Switzerland	Basel-Land		Europe	Switzerland	Basel-Land	genome	29903	Human	?	?	B.1	GH	Viollier AG	Department of Biosystems Science and Engineering, ETH Zürich	Christian Beisel et al	https://www.gisaid.org	?	?	2020-05-25
Switzerland/110482/2020	ncov	EPI_ISL_451894	?	2020-04-07	Europe	Switzerland	Basel-Land		Europe	Switzerland	Basel-Land	genome	29903	Human	?	?	B.1.1	GR	Viollier AG	Department of Biosystems Science and Engineering, ETH Zürich	Christian Beisel et al	https://www.gisaid.org	?	?	2020-05-25
Netherlands/NoordBrabant_166/2020	ncov	EPI_ISL_461200	?	2020	Europe	Netherlands	North Brabant		Europe	Netherlands	North Brabant	genome	29775	Human	?	?	B.1.8	G	Dutch COVID-19 response team	Erasmus Medical Center	Bas Oude Munnink et al	https://www.gisaid.org	?	?	2020-06-06
Netherlands/NoordBrabant_167/2020	ncov	EPI_ISL_461201	?	2020-04-28	Europe	Netherlands	North Brabant		Europe	Netherlands	North Brabant	genome	29775	Human	?	?	B.1.1.1	GR	Dutch COVID-19 response team	Erasmus Medical Center	Bas Oude Munnink et al	https://www.gisaid.org	?	?	2020-06-06
Netherlands/NoordBrabant_168/2020	ncov	EPI_ISL_461202	?	2020-05-26	Europe	Netherlands	North Brabant		Europe	Netherlands	North Brabant	genome	29775	Human	?	?	B.1.8	G	Dutch COVID-19 response team	Erasmus Medical Center	Bas Oude Munnink et al	https://www.gisaid.org	?	?	2020-06-06
Netherlands/NoordHolland_14/2020	ncov	EPI_ISL_461204	?	2020-04-26	Europe	Netherlands	North Holland		Europe	Netherlands	North Holland	genome	29775	Human	?	?	B.1.36	GH	Dutch COVID-19 response team	Erasmus Medical Center	Bas Oude Munnink et al	https://www.gisaid.org	?	?	2020-06-06
Netherlands/NoordHolland_16/2020	ncov	EPI_ISL_461206	?	2020-04-27	Europe	Netherlands	North Holland		Europe	Netherlands	North Holland	genome	29775	Human	?	?	B.1	GH	Dutch COVID-19 response team	Erasmus Medical Center	Bas Oude Munnink et al	https://www.gisaid.org	?	?	2020-06-06
Netherlands/NoordHolland_17/2020	ncov	EPI_ISL_461207	?	2020-04-24	Europe	Netherlands	North Holland		Europe	Netherlands	North Holland	genome	29775	Human	?	?	B.1.1	GR	Dutch COVID-19 response team	Erasmus Medical Center	Bas Oude Munnink et al	https://www.gisaid.org	?	?	2020-06-06
Netherlands/NoordHolland_18/2020	ncov	EPI_ISL_461208	?	2020-04-27	Europe	Netherlands	North Holland		Europe	Netherlands	North Holland	genome	29766	Human	?	?	B.1	G	Dutch COVID-19 response team	Erasmus Medical Center	Bas Oude Munnink et al	https://www.gisaid.org	?	?	2020-06-06
Netherlands/NoordHolland_19/2020	ncov	EPI_ISL_461209	?	2020-04-25	Europe	Netherlands	North Holland		Europe	Netherlands	North Holland	genome	29775	Human	?	?	B.1	GH	Dutch COVID-19 response team	Erasmus Medical Center	Bas Oude Munnink et al	https://www.gisaid.org	?	?	2020-06-06
Netherlands/NoordHolland_20/2020	ncov	EPI_ISL_461210	?	2020-04-24	Europe	Netherlands	North Holland		Europe	Netherlands	North Holland	genome	29766	Human	?	?	B.1.22	GH	Dutch COVID-19 response team	Erasmus Medical Center	Bas Oude Munnink et al	https://www.gisaid.org	?	?	2020-06-06
Netherlands/NoordHolland_21/2020	ncov	EPI_ISL_461211	?	2020-04-24	Europe	Netherlands	North Holland		Europe	Netherlands	North Holland	genome	29775	Human	?	?	B.1.1	GR	Dutch COVID-19 response team	Erasmus Medical Center	Bas Oude Munnink et al	https://www.gisaid.org	?	?	2020-06-06
Netherlands/NoordHolland_22/2020	ncov	EPI_ISL_461212	?	2020-05-05	Europe	Netherlands	North Holland		Europe	Netherlands	North Holland	genome	29772	Human	?	?	B.1	G	Dutch COVID-19 response team	Erasmus Medical Center	Bas Oude Munnink et al	https://www.gisaid.org	?	?	2020-06-06
Netherlands/NoordHolland_23/2020	ncov	EPI_ISL_461213	?	2020-05-06	Europe	Netherlands	North Holland		Europe	Netherlands	North Holland	genome	29775	Human	?	?	B.1.1	GR	Dutch COVID-19 response team	Erasmus Medical Center	Bas Oude Munnink et al	https://www.gisaid.org	?	?	2020-06-06
Netherlands/NoordHolland_24/2020	ncov	EPI_ISL_461214	?	2020-05-06	Europe	Netherlands	North Holland		Europe	Netherlands	North Holland	genome	29775	Human	?	?	B.1.22	GH	Dutch COVID-19 response team	Erasmus Medical Center	Bas Oude Munnink et al	https://www.gisaid.org	?	?	2020-06-06
Netherlands/NoordHolland_25/2020	ncov	EPI_ISL_461215	?	2020-05-06	Europe	Netherlands	North Holland		Europe	Netherlands	North Holland	genome	29775	Human	?	?	B.1	G	Dutch COVID-19 response team	Erasmus Medical Center	Bas Oude Munnink et al	https://www.gisaid.org	?	?	2020-06-06
Netherlands/NoordHolland_26/2020	ncov	EPI_ISL_461216	?	2020-05-06	Europe	Netherlands	North Holland		Europe	Netherlands	North Holland	genome	29775	Human	?	?	B.1	G	Dutch COVID-19 response team	Erasmus Medical Center	Bas Oude Munnink et al	https://www.gisaid.org	?	?	2020-06-06
Netherlands/NoordHolland_27/2020	ncov	EPI_ISL_461217	?	2020-05-06	Europe	Netherlands	North Holland		Europe	Netherlands	North Holland	genome	29775	Human	?	?	B.1.22	GH	Dutch COVID-19 response team	Erasmus Medical Center	Bas Oude Munnink et al	https://www.gisaid.org	?	?	2020-06-06
Netherlands/NoordHolland_28/2020	ncov	EPI_ISL_461218	?	2020-04-30	Europe	Netherlands	North Holland		Europe	Netherlands	North Holland	genome	29775	Human	?	?	B.1.1	GR	Dutch COVID-19 response team	Erasmus Medical Center	Bas Oude Munnink et al	https://www.gisaid.org	?	?	2020-06-06
Netherlands/NoordHolland_29/2020	ncov	EPI_ISL_461219	?	2020-05-02	Europe	Netherlands	North Holland		Europe	Netherlands	North Holland	genome	29775	Human	?	?	B.1.22	GH	Dutch COVID-19 response team	Erasmus Medical Center	Bas Oude Munnink et al	https://www.gisaid.org	?	?	2020-06-06
USA/WA-UW-1986/2020	ncov	EPI_ISL_424338	?	2020-03-24	North America	USA	Washington		North America	USA	Washington	genome	29823	Human	?	?	A.1	S	UW Virology Lab	UW Virology Lab	Pavitra Roychoudhury et al	https://www.gisaid.org	?	?	2020-04-12
USA/WA-UW-2016/2020	ncov	EPI_ISL_424339	?	2020-03-24	North America	USA	Washington		North America	USA	Washington	genome	29863	Human	?	?	B.1	GH	UW Virology Lab	UW Virology Lab	Pavitra Roychoudhury et al	https://www.gisaid.org	?	?	2020-04-12
USA/WA-UW-2009/2020	ncov	EPI_ISL_424340	?	2020-03-24	North America	USA	Washington		North America	USA	Washington	genome	29853	Human	?	?	B.1	GH	UW Virology Lab	UW Virology Lab	Pavitra Roychoudhury et al	https://www.gisaid.org	?	?	2020-04-12
USA/WA-UW-2008/2020	ncov	EPI_ISL_424341	?	2020-03-24	North America	USA	Washington		North America	USA	Washington	genome	29775	Human	?	?	B.1.38	GH	UW Virology Lab	UW Virology Lab	Pavitra Roychoudhury et al	https://www.gisaid.org	?	?	2020-04-12
Italy/INMI8/2020	ncov	EPI_ISL_424342	?	2020-03-07	Europe	Italy	Lazio	Rome	Europe	Italy	Lazio	genome	29834	Human	65	Female	B.1	G	INMI Lazzaro Spallanzani IRCCS	Laboratory of Virology, INMI Lazzaro Spallanzani IRCCS	Concetta Castilletti et al	https://www.gisaid.org	?	?	2020-04-12
Italy/INMI9/2020	ncov	EPI_ISL_424343	?	2020-03-23	Europe	Italy	Lazio	Rome	Europe	Italy	Lazio	genome	29834	Human	33	Male	B.1	G	INMI Lazzaro Spallanzani IRCCS	Laboratory of Virology, INMI Lazzaro Spallanzani IRCCS	Fabrizio Carletti et al	https://www.gisaid.org	?	?	2020-04-12
Italy/INMI10/2020	ncov	EPI_ISL_424344	?	2020-03-04	Europe	Italy	Lazio	Rome	Europe	Italy	Lazio	genome	29834	Human	56	Male	B.1	G	INMI Lazzaro Spallanzani IRCCS	Laboratory of Virology, INMI Lazzaro Spallanzani IRCCS	Eleonora Lalle et al	https://www.gisaid.org	?	?	2020-04-12
Mexico/CDMX-INER_01/2020	ncov	EPI_ISL_424345	?	2020-03-12	North America	Mexico	Mexico City		North America	Mexico	Mexico City	genome	29864	Human	42	Male	B.1.5	G	Instituto Nacional de Enfermedades Respiratorias	Instituto Nacional de Enfermedades Respiratorias	Joel Armando Vázquez Pérez et al	https://www.gisaid.org	Genomic analysis of early SARS-CoV-2 strains introduced in Mexico	https://dx.doi.org/10.1101/2020.05.27.120402	2020-04-12
USA/AK-PHL037/2020	ncov	EPI_ISL_424346	?	2020-03-21	North America	USA	Alaska	Southeast Alaska	North America	USA	Alaska	genome	29857	Human	?	Female	B.2	V	Alaska State Virology Laboratory	Alaska State Virology Laboratory	Chen et al	https://www.gisaid.org	?	?	2020-04-13
USA/AK-PHL077/2020	ncov	EPI_ISL_424347	?	2020-03-29	North America	USA	Alaska	Interior Alaska	North America	USA	Alaska	genome	29857	Human	?	Female	B.1	G	Alaska State Virology Laboratory	Alaska State Virology Laboratory	Chen et al	https://www.gisaid.org	?	?	2020-04-13
Iran/HGRC-01-IPI-8206/2020	ncov	EPI_ISL_424349	?	2020-03-09	Asia	Iran	Iran		Asia	Iran	Iran	genome	29828	Human	?	?	B	O	unknown	Human Genetic Research Center	Zeinali et al	https://www.gisaid.org	?	?	2020-04-13
Fuyang/FY002/2020	ncov	EPI_ISL_424352	?	2020-03-10	Asia	China	Anhui	Fuyang	Asia	China	Anhui	genome	29903	Human	?	?	B	V	unknown	Clinical Laboratory	Ge et al	https://www.gisaid.org	?	?	2020-04-06
USA/NC_200173/2020	ncov	EPI_ISL_424353	?	2020-03	North America	USA	North Carolina		North America	USA	North Carolina	genome	29834	Human	?	?	B.1	GH	Dirk Dittmer	Dirk Dittmer	Bailey et al	https://www.gisaid.org	High-density amplicon sequencing identifies community spread and ongoing evolution of SARS-CoV-2 in the Southern United States	https://www.biorxiv.org/content/10.1101/2020.06.19.161141v1	2020-04-09
USA/NC_200189/2020	ncov	EPI_ISL_424354	?	2020-03	North America	USA	North Carolina		North America	USA	North Carolina	genome	29834	Human	?	?	B.1	GH	Dirk Dittmer	Dirk Dittmer	Bailey et al	https://www.gisaid.org	High-density amplicon sequencing identifies community spread and ongoing evolution of SARS-CoV-2 in the Southern United States	https://www.biorxiv.org/content/10.1101/2020.06.19.161141v1	2020-04-08
Beijing/Wuhan_IME-BJ01/2020	ncov	EPI_ISL_424355	?	2020-01-24	Asia	China	Beijing		Asia	China	Beijing	genome	29872	Human	?	?	A	S	unknown	Beijing Institute of Microbiology and Epidemiology	Fan et al	https://www.gisaid.org	?	?	2020-04-07
Beijing/Wuhan_IME-BJ02/2020	ncov	EPI_ISL_424356	?	2020-01-25	Asia	China	Beijing		Asia	China	Beijing	genome	29828	Human	?	?	A	S	unknown	Beijing Institute of Microbiology and Epidemiology	Fan et al	https://www.gisaid.org	?	?	2020-04-07
Beijing/Wuhan_IME-BJ03/2020	ncov	EPI_ISL_424357	?	2020-01-28	Asia	China	Beijing		Asia	China	Beijing	genome	29821	Human	?	?	A	S	unknown	Beijing Institute of Microbiology and Epidemiology	Fan et al	https://www.gisaid.org	?	?	2020-04-07
Beijing/Wuhan_IME-BJ04/2020	ncov	EPI_ISL_424358	?	2020-01-28	Asia	China	Beijing		Asia	China	Beijing	genome	29865	Human	?	?	A	S	unknown	Beijing Institute of Microbiology and Epidemiology	Fan et al	https://www.gisaid.org	?	?	2020-04-07
Beijing/Wuhan_IME-BJ05/2020	ncov	EPI_ISL_424359	?	2020-01-27	Asia	China	Beijing		Asia	China	Beijing	genome	29871	Human	?	?	B	L	unknown	Beijing Institute of Microbiology and Epidemiology	Fan et al	https://www.gisaid.org	?	?	2020-04-07
Beijing/Wuhan_IME-BJ07/2020	ncov	EPI_ISL_424360	?	2020-01-29	Asia	China	Beijing		Asia	China	Beijing	genome	29860	Human	?	?	A	S	unknown	Beijing Institute of Microbiology and Epidemiology	Fan et al	https://www.gisaid.org	?	?	2020-04-07
India/1063/2020	ncov	EPI_ISL_424361	?	2020-03-10	Asia	India	India		Asia	Iran	Iran	genome	29868	Human	33	Female	B.4	O	National Influenza Center, Indian Council of Medical Research - National Institute of Virology	Indian Council of Medical Research-National Institute of Virology, Microbial Containment Complex	Pragya D. Yadav et al	https://www.gisaid.org	Phylogenetic clustering of the Indian SARS-CoV-2 genomes reveals the presence of distinct clades of viral haplotypes among states	https://www.biorxiv.org/content/10.1101/2020.05.28.122143v1	2020-04-13
India/1135/2020	ncov	EPI_ISL_424362	?	2020-03-10	Asia	India	India		Asia	Iran	Iran	genome	29856	Human	46	Female	B.1	G	National Influenza Center, Indian Council of Medical Research - National Institute of Virology	Indian Council of Medical Research-National Institute of Virology, Microbial Containment Complex	Pragya D. Yadav et al	https://www.gisaid.org	Phylogenetic clustering of the Indian SARS-CoV-2 genomes reveals the presence of distinct clades of viral haplotypes among states	https://www.biorxiv.org/content/10.1101/2020.05.28.122143v1	2020-04-13
India/1652/2020	ncov	EPI_ISL_424363	?	2020-03-12	Asia	India	India		Asia	Iran	Iran	genome	29848	Human	70	Male	B.4	O	National Influenza Center, Indian Council of Medical Research - National Institute of Virology	Indian Council of Medical Research-National Institute of Virology, Microbial Containment Complex	Pragya D. Yadav et al	https://www.gisaid.org	Genomic analysis of SARS-CoV-2 strains among Indians returning from Italy, Iran & China, & Italian tourists in India	http://www.ijmr.org.in/article.asp?issn=0971-5916;year=2020;volume=151;issue=2;spage=255;epage=260;aulast=Potdar	2020-04-13
India/3118/2020	ncov	EPI_ISL_424364	?	2020-03-17	Asia	India	India		Asia	India	India	genome	29857	Human	25	Female	B.1	G	National Influenza Center, Indian Council of Medical Research - National Institute of Virology	Indian Council of Medical Research-National Institute of Virology, Microbial Containment Complex	Pragya D. Yadav et al	https://www.gisaid.org	Genomic analysis of SARS-CoV-2 strains among Indians returning from Italy, Iran & China, & Italian tourists in India	http://www.ijmr.org.in/article.asp?issn=0971-5916;year=2020;volume=151;issue=2;spage=255;epage=260;aulast=Potdar	2020-04-13
India/3239/2020	ncov	EPI_ISL_424365	?	2020-03-17	Asia	India	India		Asia	India	India	genome	29862	Human	26	Female	B.1	G	National Influenza Center, Indian Council of Medical Research - National Institute of Virology	Indian Council of Medical Research-National Institute of Virology, Microbial Containment Complex	Pragya D. Yadav et al	https://www.gisaid.org	Genomic analysis of SARS-CoV-2 strains among Indians returning from Italy, Iran & China, & Italian tourists in India	http://www.ijmr.org.in/article.asp?issn=0971-5916;year=2020;volume=151;issue=2;spage=255;epage=260;aulast=Potdar	2020-04-13
Turkey/ERAGEM-001/2020	ncov	EPI_ISL_424366	?	2020-03-17	Europe	Turkey	Kayseri		Europe	Turkey	Kayseri	genome	29903	Human	82	Male	B.4	O	Vaccine Research, Development and Application Center, Erciyes University	Gen Era Diagnostics Inc.	Shaikh Terkis Islam Pavel et al	https://www.gisaid.org	Phylogenetic Analysis of SARS-CoV-2 Genomes in Turkey	https://dx.doi.org/10.1101/2020.05.15.095794	2020-04-13
Iceland/343/2020	ncov	EPI_ISL_424367	?	2020-03	Europe	Iceland	Reykjavik		Europe	Iceland	Reykjavik	genome	29903	Human	?	?	B.1	GH	The National University Hospital of Iceland	deCODE genetics	Daniel F Gudbjartsson et al	https://www.gisaid.org	Spread of SARS-CoV-2 in the Icelandic Population	https://dx.doi.org/10.1056/NEJMoa2006100	2020-04-13
Iceland/344/2020	ncov	EPI_ISL_424368	?	2020-03	Europe	Iceland	Reykjavik		Europe	Iceland	Reykjavik	genome	29903	Human	?	?	B.1	GH	The National University Hospital of Iceland	deCODE genetics	Daniel F Gudbjartsson et al	https://www.gisaid.org	Spread of SARS-CoV-2 in the Icelandic Population	https://dx.doi.org/10.1056/NEJMoa2006100	2020-04-13
Iceland/345/2020	ncov	EPI_ISL_424369	?	2020-03	Europe	Iceland	Reykjavik		Europe	Iceland	Reykjavik	genome	29903	Human	?	?	B	V	The National University Hospital of Iceland	deCODE genetics	Daniel F Gudbjartsson et al	https://www.gisaid.org	Spread of SARS-CoV-2 in the Icelandic Population	https://dx.doi.org/10.1056/NEJMoa2006100	2020-04-13
Iceland/346/2020	ncov	EPI_ISL_424370	?	2020-03	Europe	Iceland	Reykjavik		Europe	Iceland	Reykjavik	genome	29903	Human	?	?	B.1	GH	The National University Hospital of Iceland	deCODE genetics	Daniel F Gudbjartsson et al	https://www.gisaid.org	Spread of SARS-CoV-2 in the Icelandic Population	https://dx.doi.org/10.1056/NEJMoa2006100	2020-04-13
Iceland/347/2020	ncov	EPI_ISL_424371	?	2020-03	Europe	Iceland	Reykjavik		Europe	Iceland	Reykjavik	genome	29903	Human	?	?	B.1	GH	The National University Hospital of Iceland	deCODE genetics	Daniel F Gudbjartsson et al	https://www.gisaid.org	Spread of SARS-CoV-2 in the Icelandic Population	https://dx.doi.org/10.1056/NEJMoa2006100	2020-04-13
Iceland/348/2020	ncov	EPI_ISL_424372	?	2020-03	Europe	Iceland	Reykjavik		Europe	Iceland	Reykjavik	genome	29904	Human	?	?	B.1	G	The National University Hospital of Iceland	deCODE genetics	Daniel F Gudbjartsson et al	https://www.gisaid.org	Spread of SARS-CoV-2 in the Icelandic Population	https://dx.doi.org/10.1056/NEJMoa2006100	2020-04-13
Iceland/350/2020	ncov	EPI_ISL_424374	?	2020-03	Europe	Iceland	Reykjavik		Europe	Iceland	Reykjavik	genome	29902	Human	?	?	B	O	The National University Hospital of Iceland	deCODE genetics	Daniel F Gudbjartsson et al	https://www.gisaid.org	Spread of SARS-CoV-2 in the Icelandic Population	https://dx.doi.org/10.1056/NEJMoa2006100	2020-04-13
Iceland/353/2020	ncov	EPI_ISL_424377	?	2020-03-18	Europe	Iceland	Reykjavik		Europe	Iceland	Reykjavik	genome	29903	Human	?	?	B.1	G	deCODE genetics	deCODE genetics	Daniel F Gudbjartsson et al	https://www.gisaid.org	Spread of SARS-CoV-2 in the Icelandic Population	https://dx.doi.org/10.1056/NEJMoa2006100	2020-04-13
Iceland/355/2020	ncov	EPI_ISL_424379	?	2020-03-19	Europe	Iceland	Reykjavik		Europe	Iceland	Reykjavik	genome	29900	Human	37	Male	B	L	The National University Hospital of Iceland	deCODE genetics	Daniel F Gudbjartsson et al	https://www.gisaid.org	Spread of SARS-CoV-2 in the Icelandic Population	https://dx.doi.org/10.1056/NEJMoa2006100	2020-04-13
Iceland/359/2020	ncov	EPI_ISL_424383	?	2020-03-19	Europe	Iceland	Reykjavik		Europe	Iceland	Reykjavik	genome	29903	Human	38	Male	B.1.1	GR	The National University Hospital of Iceland	deCODE genetics	Daniel F Gudbjartsson et al	https://www.gisaid.org	Spread of SARS-CoV-2 in the Icelandic Population	https://dx.doi.org/10.1056/NEJMoa2006100	2020-04-13
Iceland/360/2020	ncov	EPI_ISL_424384	?	2020-03-19	Europe	Iceland	Reykjavik		Europe	Iceland	Reykjavik	genome	29903	Human	42	Female	B.1.1.17	GR	The National University Hospital of Iceland	deCODE genetics	Daniel F Gudbjartsson et al	https://www.gisaid.org	Spread of SARS-CoV-2 in the Icelandic Population	https://dx.doi.org/10.1056/NEJMoa2006100	2020-04-13
Iceland/361/2020	ncov	EPI_ISL_424385	?	2020-03-19	Europe	Iceland	Reykjavik		Europe	Iceland	Reykjavik	genome	29903	Human	50	Female	B.1	G	The National University Hospital of Iceland	deCODE genetics	Daniel F Gudbjartsson et al	https://www.gisaid.org	Spread of SARS-CoV-2 in the Icelandic Population	https://dx.doi.org/10.1056/NEJMoa2006100	2020-04-13
Iceland/364/2020	ncov	EPI_ISL_424388	?	2020-03-19	Europe	Iceland	Reykjavik		Europe	Iceland	Reykjavik	genome	29903	Human	24	Male	B.1	GH	The National University Hospital of Iceland	deCODE genetics	Daniel F Gudbjartsson et al	https://www.gisaid.org	Spread of SARS-CoV-2 in the Icelandic Population	https://dx.doi.org/10.1056/NEJMoa2006100	2020-04-13
Iceland/365/2020	ncov	EPI_ISL_424389	?	2020-03-19	Europe	Iceland	Reykjavik		Europe	Iceland	Reykjavik	genome	29903	Human	38	Female	B.1.1	GR	The National University Hospital of Iceland	deCODE genetics	Daniel F Gudbjartsson et al	https://www.gisaid.org	Spread of SARS-CoV-2 in the Icelandic Population	https://dx.doi.org/10.1056/NEJMoa2006100	2020-04-13
Iceland/366/2020	ncov	EPI_ISL_424390	?	2020-03-19	Europe	Iceland	Reykjavik		Europe	Iceland	Reykjavik	genome	29903	Human	44	Male	B.1.1	GR	The National University Hospital of Iceland	deCODE genetics	Daniel F Gudbjartsson et al	https://www.gisaid.org	Spread of SARS-CoV-2 in the Icelandic Population	https://dx.doi.org/10.1056/NEJMoa2006100	2020-04-13
Iceland/367/2020	ncov	EPI_ISL_424391	?	2020-03-19	Europe	Iceland	Reykjavik		Europe	Iceland	Reykjavik	genome	29903	Human	62	Female	B.1	G	The National University Hospital of Iceland	deCODE genetics	Daniel F Gudbjartsson et al	https://www.gisaid.org	Spread of SARS-CoV-2 in the Icelandic Population	https://dx.doi.org/10.1056/NEJMoa2006100	2020-04-13
Iceland/368/2020	ncov	EPI_ISL_424392	?	2020-03-19	Europe	Iceland	Reykjavik		Europe	Iceland	Reykjavik	genome	29903	Human	36	Male	B.1.5.1	G	The National University Hospital of Iceland	deCODE genetics	Daniel F Gudbjartsson et al	https://www.gisaid.org	Spread of SARS-CoV-2 in the Icelandic Population	https://dx.doi.org/10.1056/NEJMoa2006100	2020-04-13
Iceland/369/2020	ncov	EPI_ISL_424393	?	2020-03-19	Europe	Iceland	Reykjavik		Europe	Iceland	Reykjavik	genome	29903	Human	37	Male	B.1.5.1	G	The National University Hospital of Iceland	deCODE genetics	Daniel F Gudbjartsson et al	https://www.gisaid.org	Spread of SARS-CoV-2 in the Icelandic Population	https://dx.doi.org/10.1056/NEJMoa2006100	2020-04-13
Iceland/370/2020	ncov	EPI_ISL_424394	?	2020-03-19	Europe	Iceland	Reykjavik		Europe	United Kingdom	United Kingdom	genome	29903	Human	45	Female	B.1	G	The National University Hospital of Iceland	deCODE genetics	Daniel F Gudbjartsson et al	https://www.gisaid.org	Spread of SARS-CoV-2 in the Icelandic Population	https://dx.doi.org/10.1056/NEJMoa2006100	2020-04-13
Iceland/372/2020	ncov	EPI_ISL_424396	?	2020-03-19	Europe	Iceland	Reykjavik		Europe	Iceland	Reykjavik	genome	29903	Human	31	Male	B	L	The National University Hospital of Iceland	deCODE genetics	Daniel F Gudbjartsson et al	https://www.gisaid.org	Spread of SARS-CoV-2 in the Icelandic Population	https://dx.doi.org/10.1056/NEJMoa2006100	2020-04-13
Iceland/374/2020	ncov	EPI_ISL_424398	?	2020-03-19	Europe	Iceland	Reykjavik		Europe	Iceland	Reykjavik	genome	29903	Human	59	Male	B.1	GH	The National University Hospital of Iceland	deCODE genetics	Daniel F Gudbjartsson et al	https://www.gisaid.org	Spread of SARS-CoV-2 in the Icelandic Population	https://dx.doi.org/10.1056/NEJMoa2006100	2020-04-13
Iceland/375/2020	ncov	EPI_ISL_424399	?	2020-03-19	Europe	Iceland	Reykjavik		Europe	Iceland	Reykjavik	genome	29903	Human	36	Male	B.3	L	The National University Hospital of Iceland	deCODE genetics	Daniel F Gudbjartsson et al	https://www.gisaid.org	Spread of SARS-CoV-2 in the Icelandic Population	https://dx.doi.org/10.1056/NEJMoa2006100	2020-04-13
Australia/VIC593/2020	ncov	EPI_ISL_426850	?	2020-03-23	Oceania	Australia	Victoria		Oceania	Australia	Victoria	genome	29903	Human	36	Male	B.3	L	Victorian Infectious Diseases Reference Laboratory (VIDRL)	Microbiological Diagnostic Unit Public Health Laboratory and Victorian Infectious Diseases Reference Laboratory, Doherty Institute	Caly L. et al	https://www.gisaid.org	Tracking the COVID-19 pandemic in Australia using genomics	https://dx.doi.org/10.1101/2020.05.12.20099929	2020-04-17
Australia/VIC594/2020	ncov	EPI_ISL_426851	?	2020-03-25	Oceania	Australia	Victoria		Oceania	Australia	Victoria	genome	29903	Human	31	Female	B.1.1	GR	Victorian Infectious Diseases Reference Laboratory (VIDRL)	Microbiological Diagnostic Unit Public Health Laboratory and Victorian Infectious Diseases Reference Laboratory, Doherty Institute	Caly L. et al	https://www.gisaid.org	Tracking the COVID-19 pandemic in Australia using genomics	https://dx.doi.org/10.1101/2020.05.12.20099929	2020-04-17
Australia/VIC595/2020	ncov	EPI_ISL_426852	?	2020-03-25	Oceania	Australia	Victoria		Oceania	Australia	Victoria	genome	29903	Human	74	Female	A.2	S	Victorian Infectious Diseases Reference Laboratory (VIDRL)	Microbiological Diagnostic Unit Public Health Laboratory and Victorian Infectious Diseases Reference Laboratory, Doherty Institute	Caly L. et al	https://www.gisaid.org	?	?	2020-04-17
Australia/VIC596/2020	ncov	EPI_ISL_426853	?	2020-03-25	Oceania	Australia	Victoria		Oceania	Australia	Victoria	genome	29903	Human	72	Male	A.2	S	Victorian Infectious Diseases Reference Laboratory (VIDRL)	Microbiological Diagnostic Unit Public Health Laboratory and Victorian Infectious Diseases Reference Laboratory, Doherty Institute	Caly L. et al	https://www.gisaid.org	?	?	2020-04-17
Australia/VIC597/2020	ncov	EPI_ISL_426854	?	2020-03-25	Oceania	Australia	Victoria		Oceania	Australia	Victoria	genome	29903	Human	30	Female	B.1.1	GR	Victorian Infectious Diseases Reference Laboratory (VIDRL)	Microbiological Diagnostic Unit Public Health Laboratory and Victorian Infectious Diseases Reference Laboratory, Doherty Institute	Caly L. et al	https://www.gisaid.org	Tracking the COVID-19 pandemic in Australia using genomics	https://dx.doi.org/10.1101/2020.05.12.20099929	2020-04-17
Australia/VIC598/2020	ncov	EPI_ISL_426855	?	2020-03-25	Oceania	Australia	Victoria		Oceania	Australia	Victoria	genome	29903	Human	65	Male	A.2	S	Victorian Infectious Diseases Reference Laboratory (VIDRL)	Microbiological Diagnostic Unit Public Health Laboratory and Victorian Infectious Diseases Reference Laboratory, Doherty Institute	Caly L. et al	https://www.gisaid.org	Tracking the COVID-19 pandemic in Australia using genomics	https://dx.doi.org/10.1101/2020.05.12.20099929	2020-04-17
Australia/VIC599/2020	ncov	EPI_ISL_426856	?	2020-03-25	Oceania	Australia	Victoria		Oceania	Australia	Victoria	genome	29903	Human	76	Male	A.2	S	Victorian Infectious Diseases Reference Laboratory (VIDRL)	Microbiological Diagnostic Unit Public Health Laboratory and Victorian Infectious Diseases Reference Laboratory, Doherty Institute	Caly L. et al	https://www.gisaid.org	Tracking the COVID-19 pandemic in Australia using genomics	https://dx.doi.org/10.1101/2020.05.12.20099929	2020-04-17
Spain/Valencia222/2020	ncov	EPI_ISL_436317	?	2020-03-26	Europe	Spain	Comunitat Valenciana	Valencia	Europe	Spain	Comunitat Valenciana	genome	29804	Human	77	Female	B.1.5	G	Servicio de Microbiologia. Hospital Clinico Universitario de Valencia	Sequencing and Bioinformatics Service and Molecular Epidemiology Research Group. FISABIO-Public Health	Neris Garcia-Gonzalez et al	https://www.gisaid.org	?	?	2020-05-06
Spain/Valencia223/2020	ncov	EPI_ISL_436318	?	2020-03-26	Europe	Spain	Comunitat Valenciana	Valencia	Europe	Spain	Comunitat Valenciana	genome	29804	Human	76	Male	B.1.5	G	Servicio de Microbiologia. Hospital Clinico Universitario de Valencia	Sequencing and Bioinformatics Service and Molecular Epidemiology Research Group. FISABIO-Public Health	David Navarro et al	https://www.gisaid.org	?	?	2020-05-06
Spain/Valencia229/2020	ncov	EPI_ISL_436324	?	2020-03-24	Europe	Spain	Comunitat Valenciana	Valencia	Europe	Spain	Comunitat Valenciana	genome	29804	Human	64	Male	B.1	G	Servicio de Microbiologia. Hospital Clinico Universitario de Valencia	Sequencing and Bioinformatics Service and Molecular Epidemiology Research Group. FISABIO-Public Health	Inma Galán Vendrell et al	https://www.gisaid.org	?	?	2020-05-06
Spain/Valencia230/2020	ncov	EPI_ISL_436325	?	2020-03-26	Europe	Spain	Comunitat Valenciana	Valencia	Europe	Spain	Comunitat Valenciana	genome	29793	Human	29	Female	B.1	GH	Servicio de Microbiologia. Hospital Clinico Universitario de Valencia	Sequencing and Bioinformatics Service and Molecular Epidemiology Research Group. FISABIO-Public Health	Sandra Carbo et al	https://www.gisaid.org	?	?	2020-05-06
Spain/Valencia231/2020	ncov	EPI_ISL_436326	?	2020-03-26	Europe	Spain	Comunitat Valenciana	Valencia	Europe	Spain	Comunitat Valenciana	genome	29796	Human	62	Male	B.1.1	GR	Servicio de Microbiologia. Hospital Clinico Universitario de Valencia	Sequencing and Bioinformatics Service and Molecular Epidemiology Research Group. FISABIO-Public Health	Loreto Ferrús Abad et al	https://www.gisaid.org	?	?	2020-05-06
Spain/Valencia232/2020	ncov	EPI_ISL_436327	?	2020-03-26	Europe	Spain	Comunitat Valenciana	Valencia	Europe	Spain	Comunitat Valenciana	genome	29804	Human	88	Female	B.1.1	GR	Servicio de Microbiologia. Hospital Clinico Universitario de Valencia	Sequencing and Bioinformatics Service and Molecular Epidemiology Research Group. FISABIO-Public Health	Paula Ruiz-Hueso et al	https://www.gisaid.org	?	?	2020-05-06
Spain/Valencia233/2020	ncov	EPI_ISL_436328	?	2020-03-26	Europe	Spain	Comunitat Valenciana	Valencia	Europe	Spain	Comunitat Valenciana	genome	29794	Human	90	Male	B.1	G	Servicio de Microbiologia. Hospital Clinico Universitario de Valencia	Sequencing and Bioinformatics Service and Molecular Epidemiology Research Group. FISABIO-Public Health	Mariana Reyes-Prieto et al	https://www.gisaid.org	?	?	2020-05-06
Spain/Valencia234/2020	ncov	EPI_ISL_436329	?	2020-03-26	Europe	Spain	Comunitat Valenciana	Valencia	Europe	Spain	Comunitat Valenciana	genome	29799	Human	70	Female	B.1.5.4	G	Servicio de Microbiologia. Hospital Clinico Universitario de Valencia	Sequencing and Bioinformatics Service and Molecular Epidemiology Research Group. FISABIO-Public Health	Vicente Soriano Chirona et al	https://www.gisaid.org	?	?	2020-05-06
Spain/Valencia235/2020	ncov	EPI_ISL_436330	?	2020-03-26	Europe	Spain	Comunitat Valenciana	Valencia	Europe	Spain	Comunitat Valenciana	genome	29804	Human	72	Male	B.1.5.4	G	Servicio de Microbiologia. Hospital Clinico Universitario de Valencia	Sequencing and Bioinformatics Service and Molecular Epidemiology Research Group. FISABIO-Public Health	Ivan Ansari et al	https://www.gisaid.org	?	?	2020-05-06
Spain/Valencia239/2020	ncov	EPI_ISL_436334	?	2020-03-24	Europe	Spain	Comunitat Valenciana	Valencia	Europe	Spain	Comunitat Valenciana	genome	29794	Human	40	Female	A.5	S	Servicio de Microbiologia. Hospital Clinico Universitario de Valencia	Sequencing and Bioinformatics Service and Molecular Epidemiology Research Group. FISABIO-Public Health	Beatriz Beamud et al	https://www.gisaid.org	?	?	2020-05-06
Spain/Valencia240/2020	ncov	EPI_ISL_436335	?	2020-03-26	Europe	Spain	Comunitat Valenciana	Valencia	Europe	Spain	Comunitat Valenciana	genome	29804	Human	63	Male	A.2	S	Servicio de Microbiologia. Hospital Clinico Universitario de Valencia	Sequencing and Bioinformatics Service and Molecular Epidemiology Research Group. FISABIO-Public Health	Lidia Ruiz Roldan et al	https://www.gisaid.org	?	?	2020-05-06
Spain/Valencia241/2020	ncov	EPI_ISL_436336	?	2020-03-26	Europe	Spain	Comunitat Valenciana	Valencia	Europe	Spain	Comunitat Valenciana	genome	29804	Human	45	Male	B.1.5.4	G	Servicio de Microbiologia. Hospital Clinico Universitario de Valencia	Sequencing and Bioinformatics Service and Molecular Epidemiology Research Group. FISABIO-Public Health	Marta Pla Diaz et al	https://www.gisaid.org	?	?	2020-05-06
Spain/Valencia242/2020	ncov	EPI_ISL_436337	?	2020-03-26	Europe	Spain	Comunitat Valenciana	Valencia	Europe	Spain	Comunitat Valenciana	genome	29804	Human	60	Female	B.1.1	GR	Servicio de Microbiologia. Hospital Clinico Universitario de Valencia	Sequencing and Bioinformatics Service and Molecular Epidemiology Research Group. FISABIO-Public Health	Neris Garcia-Gonzalez et al	https://www.gisaid.org	?	?	2020-05-06
Spain/Valencia246/2020	ncov	EPI_ISL_436341	?	2020-03-29	Europe	Spain	Comunitat Valenciana	Valencia	Europe	Spain	Comunitat Valenciana	genome	29800	Human	84	Female	A.5	S	Servicio de Microbiologia. Hospital Clinico Universitario de Valencia	Sequencing and Bioinformatics Service and Molecular Epidemiology Research Group. FISABIO-Public Health	Lidia Ruiz Roldan et al	https://www.gisaid.org	?	?	2020-05-06
Spain/Valencia247/2020	ncov	EPI_ISL_436342	?	2020-03-25	Europe	Spain	Comunitat Valenciana	Valencia	Europe	Spain	Comunitat Valenciana	genome	29804	Human	56	Female	B.1.1	GR	Servicio de Microbiologia. Hospital Clinico Universitario de Valencia	Sequencing and Bioinformatics Service and Molecular Epidemiology Research Group. FISABIO-Public Health	Marta Pla Diaz et al	https://www.gisaid.org	?	?	2020-05-06
Spain/Valencia250/2020	ncov	EPI_ISL_436345	?	2020-03-25	Europe	Spain	Comunitat Valenciana	Valencia	Europe	Spain	Comunitat Valenciana	genome	29804	Human	48	Female	B.1.1	GR	Servicio de Microbiologia. Hospital Clinico Universitario de Valencia	Sequencing and Bioinformatics Service and Molecular Epidemiology Research Group. FISABIO-Public Health	Sandra Carbo et al	https://www.gisaid.org	?	?	2020-05-06
Spain/Valencia251/2020	ncov	EPI_ISL_436346	?	2020-03-27	Europe	Spain	Comunitat Valenciana	Valencia	Europe	Spain	Comunitat Valenciana	genome	29804	Human	83	Female	A.2	S	Servicio de Microbiologia. Hospital Clinico Universitario de Valencia	Sequencing and Bioinformatics Service and Molecular Epidemiology Research Group. FISABIO-Public Health	Loreto Ferrús Abad et al	https://www.gisaid.org	?	?	2020-05-06
Spain/Valencia253/2020	ncov	EPI_ISL_436348	?	2020-03-26	Europe	Spain	Comunitat Valenciana	Valencia	Europe	Spain	Comunitat Valenciana	genome	29804	Human	76	Male	B.1	G	Servicio de Microbiologia. Hospital Clinico Universitario de Valencia	Sequencing and Bioinformatics Service and Molecular Epidemiology Research Group. FISABIO-Public Health	Mariana Reyes-Prieto et al	https://www.gisaid.org	?	?	2020-05-06
Spain/Valencia258/2020	ncov	EPI_ISL_436353	?	2020-03-25	Europe	Spain	Comunitat Valenciana	Valencia	Europe	Spain	Comunitat Valenciana	genome	29804	Human	80	Female	B.1	G	Servicio de Microbiologia. Hospital Clinico Universitario de Valencia	Sequencing and Bioinformatics Service and Molecular Epidemiology Research Group. FISABIO-Public Health	Griselda De Marco et al	https://www.gisaid.org	?	?	2020-05-06
Spain/Valencia260/2020	ncov	EPI_ISL_436355	?	2020-03-26	Europe	Spain	Comunitat Valenciana	Valencia	Europe	Spain	Comunitat Valenciana	genome	29804	Human	34	Female	A.5	S	Servicio de Microbiologia. Hospital Clinico Universitario de Valencia	Sequencing and Bioinformatics Service and Molecular Epidemiology Research Group. FISABIO-Public Health	Lidia Ruiz Roldan et al	https://www.gisaid.org	?	?	2020-05-06
Spain/Valencia261/2020	ncov	EPI_ISL_436356	?	2020-03-26	Europe	Spain	Comunitat Valenciana	Valencia	Europe	Spain	Comunitat Valenciana	genome	29804	Human	39	Female	B.1.5	G	Servicio de Microbiologia. Hospital Clinico Universitario de Valencia	Sequencing and Bioinformatics Service and Molecular Epidemiology Research Group. FISABIO-Public Health	Marta Pla Diaz et al	https://www.gisaid.org	?	?	2020-05-06
Spain/Valencia285/2020	ncov	EPI_ISL_436380	?	2020-03-18	Europe	Spain	Comunitat Valenciana	Valencia	Europe	Spain	Comunitat Valenciana	genome	29798	Human	82	Male	B	V	Servicio de Microbiologia. Hospital Universitario Doctor Peset	Sequencing and Bioinformatics Service and Molecular Epidemiology Research Group. FISABIO-Public Health	Juan Alberola Enguídanos et al	https://www.gisaid.org	?	?	2020-05-06
Spain/Valencia287/2020	ncov	EPI_ISL_436382	?	2020-03-17	Europe	Spain	Comunitat Valenciana	Valencia	Europe	Spain	Comunitat Valenciana	genome	29791	Human	90	Male	A.2	S	Servicio de Microbiología. Consorcio Hospital General Universitario de Valencia	Sequencing and Bioinformatics Service and Molecular Epidemiology Research Group. FISABIO-Public Health	Loreto Ferrús Abad et al	https://www.gisaid.org	?	?	2020-05-06
Spain/Valencia288/2020	ncov	EPI_ISL_436383	?	2020-03-17	Europe	Spain	Comunitat Valenciana	Valencia	Europe	Spain	Comunitat Valenciana	genome	29794	Human	53	Female	A.2	S	Servicio de Microbiología. Consorcio Hospital General Universitario de Valencia	Sequencing and Bioinformatics Service and Molecular Epidemiology Research Group. FISABIO-Public Health	Maria Dolores Ocete et al	https://www.gisaid.org	?	?	2020-05-06
Spain/Valencia289/2020	ncov	EPI_ISL_436384	?	2020-03-17	Europe	Spain	Comunitat Valenciana	Valencia	Europe	Spain	Comunitat Valenciana	genome	29813	Human	79	Male	B.1.1	GR	Servicio de Microbiología. Consorcio Hospital General Universitario de Valencia	Sequencing and Bioinformatics Service and Molecular Epidemiology Research Group. FISABIO-Public Health	Griselda De Marco et al	https://www.gisaid.org	?	?	2020-05-06
Spain/Valencia291/2020	ncov	EPI_ISL_436386	?	2020-03-17	Europe	Spain	Comunitat Valenciana	Valencia	Europe	Spain	Comunitat Valenciana	genome	29808	Human	43	Male	B.1.5	G	Servicio de Microbiología. Consorcio Hospital General Universitario de Valencia	Sequencing and Bioinformatics Service and Molecular Epidemiology Research Group. FISABIO-Public Health	Lidia Ruiz Roldan et al	https://www.gisaid.org	?	?	2020-05-06
Spain/Valencia292/2020	ncov	EPI_ISL_436387	?	2020-03-17	Europe	Spain	Comunitat Valenciana	Valencia	Europe	Spain	Comunitat Valenciana	genome	29796	Human	39	Female	B.1.5	G	Servicio de Microbiología. Consorcio Hospital General Universitario de Valencia	Sequencing and Bioinformatics Service and Molecular Epidemiology Research Group. FISABIO-Public Health	Marta Pla Diaz et al	https://www.gisaid.org	?	?	2020-05-06
Spain/Valencia293/2020	ncov	EPI_ISL_436388	?	2020-03-17	Europe	Spain	Comunitat Valenciana	Valencia	Europe	Spain	Comunitat Valenciana	genome	29804	Human	38	Male	B.1.1	GR	Servicio de Microbiología. Consorcio Hospital General Universitario de Valencia	Sequencing and Bioinformatics Service and Molecular Epidemiology Research Group. FISABIO-Public Health	Neris Garcia-Gonzalez et al	https://www.gisaid.org	?	?	2020-05-06
Spain/Valencia294/2020	ncov	EPI_ISL_436389	?	2020-03-17	Europe	Spain	Comunitat Valenciana	Valencia	Europe	Spain	Comunitat Valenciana	genome	29801	Human	44	Female	B	L	Servicio de Microbiología. Consorcio Hospital General Universitario de Valencia	Sequencing and Bioinformatics Service and Molecular Epidemiology Research Group. FISABIO-Public Health	Loreto Ferrús Abad et al	https://www.gisaid.org	?	?	2020-05-06
Scotland/CVR1504/2020	ncov	EPI_ISL_438830	?	2020-04-03	Europe	United Kingdom	Scotland		Europe	United Kingdom	Scotland	genome	29782	Human	?	?	B.1	G	West of Scotland Specialist Virology Centre, NHSGGC / MRC-University of Glasgow Centre for Virus Research	COVID-19 Genomics UK (COG-UK) Consortium	Ana da Silva Filipe et al	https://www.gisaid.org	Preliminary analysis of SARS-CoV-2 importation & establishment of UK transmission lineages	https://virological.org/t/preliminary-analysis-of-sars-cov-2-importation-establishment-of-uk-transmission-lineages/507	2020-05-12
Scotland/CVR2789/2020	ncov	EPI_ISL_438979	?	2020-04-18	Europe	United Kingdom	Scotland		Europe	United Kingdom	Scotland	genome	29782	Human	?	?	B.1	G	West of Scotland Specialist Virology Centre, NHSGGC / MRC-University of Glasgow Centre for Virus Research	COVID-19 Genomics UK (COG-UK) Consortium	Ana da Silva Filipe et al	https://www.gisaid.org	Preliminary analysis of SARS-CoV-2 importation & establishment of UK transmission lineages	https://virological.org/t/preliminary-analysis-of-sars-cov-2-importation-establishment-of-uk-transmission-lineages/507	2020-05-12
Scotland/CVR2803/2020	ncov	EPI_ISL_438981	?	2020-04-21	Europe	United Kingdom	Scotland		Europe	United Kingdom	Scotland	genome	29903	Human	?	?	B.1	G	West of Scotland Specialist Virology Centre, NHSGGC / MRC-University of Glasgow Centre for Virus Research	COVID-19 Genomics UK (COG-UK) Consortium	Ana da Silva Filipe et al	https://www.gisaid.org	Preliminary analysis of SARS-CoV-2 importation & establishment of UK transmission lineages	https://virological.org/t/preliminary-analysis-of-sars-cov-2-importation-establishment-of-uk-transmission-lineages/507	2020-05-12
Scotland/CVR2812/2020	ncov	EPI_ISL_438984	?	2020-04-21	Europe	United Kingdom	Scotland		Europe	United Kingdom	Scotland	genome	29903	Human	?	?	B.1	G	West of Scotland Specialist Virology Centre, NHSGGC / MRC-University of Glasgow Centre for Virus Research	COVID-19 Genomics UK (COG-UK) Consortium	Ana da Silva Filipe et al	https://www.gisaid.org	Preliminary analysis of SARS-CoV-2 importation & establishment of UK transmission lineages	https://virological.org/t/preliminary-analysis-of-sars-cov-2-importation-establishment-of-uk-transmission-lineages/507	2020-05-12
Scotland/CVR2819/2020	ncov	EPI_ISL_438986	?	2020-04-20	Europe	United Kingdom	Scotland		Europe	United Kingdom	Scotland	genome	29782	Human	?	?	B.1.1.10	GR	West of Scotland Specialist Virology Centre, NHSGGC / MRC-University of Glasgow Centre for Virus Research	COVID-19 Genomics UK (COG-UK) Consortium	Ana da Silva Filipe et al	https://www.gisaid.org	Preliminary analysis of SARS-CoV-2 importation & establishment of UK transmission lineages	https://virological.org/t/preliminary-analysis-of-sars-cov-2-importation-establishment-of-uk-transmission-lineages/507	2020-05-12
Scotland/CVR2906/2020	ncov	EPI_ISL_438995	?	2020-04-22	Europe	United Kingdom	Scotland		Europe	United Kingdom	Scotland	genome	29782	Human	?	?	B.1	G	West of Scotland Specialist Virology Centre, NHSGGC / MRC-University of Glasgow Centre for Virus Research	COVID-19 Genomics UK (COG-UK) Consortium	Ana da Silva Filipe et al	https://www.gisaid.org	Preliminary analysis of SARS-CoV-2 importation & establishment of UK transmission lineages	https://virological.org/t/preliminary-analysis-of-sars-cov-2-importation-establishment-of-uk-transmission-lineages/507	2020-05-12
Scotland/CVR2921/2020	ncov	EPI_ISL_438998	?	2020-04-22	Europe	United Kingdom	Scotland		Europe	United Kingdom	Scotland	genome	29776	Human	?	?	A.5	S	West of Scotland Specialist Virology Centre, NHSGGC / MRC-University of Glasgow Centre for Virus Research	COVID-19 Genomics UK (COG-UK) Consortium	Ana da Silva Filipe et al	https://www.gisaid.org	Preliminary analysis of SARS-CoV-2 importation & establishment of UK transmission lineages	https://virological.org/t/preliminary-analysis-of-sars-cov-2-importation-establishment-of-uk-transmission-lineages/507	2020-05-12
Scotland/CVR2937/2020	ncov	EPI_ISL_438999	?	2020-04-22	Europe	United Kingdom	Scotland		Europe	United Kingdom	Scotland	genome	29782	Human	?	?	B.1.5	G	West of Scotland Specialist Virology Centre, NHSGGC / MRC-University of Glasgow Centre for Virus Research	COVID-19 Genomics UK (COG-UK) Consortium	Ana da Silva Filipe et al	https://www.gisaid.org	Preliminary analysis of SARS-CoV-2 importation & establishment of UK transmission lineages	https://virological.org/t/preliminary-analysis-of-sars-cov-2-importation-establishment-of-uk-transmission-lineages/507	2020-05-12
England/NORW-E8CDD/2020	ncov	EPI_ISL_448300	?	2020-04-13	Europe	United Kingdom	England		Europe	United Kingdom	England	genome	29901	Human	?	?	B.2.5	V	Quadram Institute Bioscience	COVID-19 Genomics UK (COG-UK) Consortium	Dave J. Baker et al	https://www.gisaid.org	Preliminary analysis of SARS-CoV-2 importation & establishment of UK transmission lineages	https://virological.org/t/preliminary-analysis-of-sars-cov-2-importation-establishment-of-uk-transmission-lineages/507	2020-05-19
England/NORW-E8D34/2020	ncov	EPI_ISL_448305	?	2020-04-13	Europe	United Kingdom	England		Europe	United Kingdom	England	genome	29873	Human	?	?	B.1.1	GR	Quadram Institute Bioscience	COVID-19 Genomics UK (COG-UK) Consortium	Dave J. Baker et al	https://www.gisaid.org	Preliminary analysis of SARS-CoV-2 importation & establishment of UK transmission lineages	https://virological.org/t/preliminary-analysis-of-sars-cov-2-importation-establishment-of-uk-transmission-lineages/507	2020-05-19
England/NORW-E8D52/2020	ncov	EPI_ISL_448306	?	2020	Europe	United Kingdom	England		Europe	United Kingdom	England	genome	29899	Human	?	?	B.1	G	Quadram Institute Bioscience	COVID-19 Genomics UK (COG-UK) Consortium	Dave J. Baker et al	https://www.gisaid.org	Preliminary analysis of SARS-CoV-2 importation & establishment of UK transmission lineages	https://virological.org/t/preliminary-analysis-of-sars-cov-2-importation-establishment-of-uk-transmission-lineages/507	2020-05-19
England/NORW-E8D61/2020	ncov	EPI_ISL_448307	?	2020-04-12	Europe	United Kingdom	England		Europe	United Kingdom	England	genome	29899	Human	?	?	B.1.5	G	Quadram Institute Bioscience	COVID-19 Genomics UK (COG-UK) Consortium	Dave J. Baker et al	https://www.gisaid.org	Preliminary analysis of SARS-CoV-2 importation & establishment of UK transmission lineages	https://virological.org/t/preliminary-analysis-of-sars-cov-2-importation-establishment-of-uk-transmission-lineages/507	2020-05-19
England/NORW-E8D70/2020	ncov	EPI_ISL_448308	?	2020	Europe	United Kingdom	England		Europe	United Kingdom	England	genome	29903	Human	?	?	B.1.5.5	G	Quadram Institute Bioscience	COVID-19 Genomics UK (COG-UK) Consortium	Dave J. Baker et al	https://www.gisaid.org	Preliminary analysis of SARS-CoV-2 importation & establishment of UK transmission lineages	https://virological.org/t/preliminary-analysis-of-sars-cov-2-importation-establishment-of-uk-transmission-lineages/507	2020-05-19
England/NORW-E93C8/2020	ncov	EPI_ISL_448309	?	2020-04-22	Europe	United Kingdom	England		Europe	United Kingdom	England	genome	29866	Human	?	?	B.1.1	GR	Quadram Institute Bioscience	COVID-19 Genomics UK (COG-UK) Consortium	Dave J. Baker et al	https://www.gisaid.org	Preliminary analysis of SARS-CoV-2 importation & establishment of UK transmission lineages	https://virological.org/t/preliminary-analysis-of-sars-cov-2-importation-establishment-of-uk-transmission-lineages/507	2020-05-19
England/NORW-E9401/2020	ncov	EPI_ISL_448311	?	2020-04-23	Europe	United Kingdom	England		Europe	United Kingdom	England	genome	29887	Human	?	?	B.1.1	GR	Quadram Institute Bioscience	COVID-19 Genomics UK (COG-UK) Consortium	Dave J. Baker et al	https://www.gisaid.org	Preliminary analysis of SARS-CoV-2 importation & establishment of UK transmission lineages	https://virological.org/t/preliminary-analysis-of-sars-cov-2-importation-establishment-of-uk-transmission-lineages/507	2020-05-19
England/NORW-E942F/2020	ncov	EPI_ISL_448312	?	2020-04-23	Europe	United Kingdom	England		Europe	United Kingdom	England	genome	29887	Human	?	?	B.1.1	GR	Quadram Institute Bioscience	COVID-19 Genomics UK (COG-UK) Consortium	Dave J. Baker et al	https://www.gisaid.org	Preliminary analysis of SARS-CoV-2 importation & establishment of UK transmission lineages	https://virological.org/t/preliminary-analysis-of-sars-cov-2-importation-establishment-of-uk-transmission-lineages/507	2020-05-19
England/NORW-E944D/2020	ncov	EPI_ISL_448313	?	2020-04-22	Europe	United Kingdom	England		Europe	United Kingdom	England	genome	29873	Human	?	?	B.1	G	Quadram Institute Bioscience	COVID-19 Genomics UK (COG-UK) Consortium	Dave J. Baker et al	https://www.gisaid.org	Preliminary analysis of SARS-CoV-2 importation & establishment of UK transmission lineages	https://virological.org/t/preliminary-analysis-of-sars-cov-2-importation-establishment-of-uk-transmission-lineages/507	2020-05-19
England/NORW-E946B/2020	ncov	EPI_ISL_448314	?	2020-04-22	Europe	United Kingdom	England		Europe	United Kingdom	England	genome	29903	Human	?	?	B.1.1	GR	Quadram Institute Bioscience	COVID-19 Genomics UK (COG-UK) Consortium	Dave J. Baker et al	https://www.gisaid.org	Preliminary analysis of SARS-CoV-2 importation & establishment of UK transmission lineages	https://virological.org/t/preliminary-analysis-of-sars-cov-2-importation-establishment-of-uk-transmission-lineages/507	2020-05-19
England/NORW-E9498/2020	ncov	EPI_ISL_448315	?	2020-04-22	Europe	United Kingdom	England		Europe	United Kingdom	England	genome	29903	Human	?	?	B.1.1	GR	Quadram Institute Bioscience	COVID-19 Genomics UK (COG-UK) Consortium	Dave J. Baker et al	https://www.gisaid.org	Preliminary analysis of SARS-CoV-2 importation & establishment of UK transmission lineages	https://virological.org/t/preliminary-analysis-of-sars-cov-2-importation-establishment-of-uk-transmission-lineages/507	2020-05-19
England/NORW-E94A7/2020	ncov	EPI_ISL_448316	?	2020-04-22	Europe	United Kingdom	England		Europe	United Kingdom	England	genome	29903	Human	?	?	B.1	G	Quadram Institute Bioscience	COVID-19 Genomics UK (COG-UK) Consortium	Dave J. Baker et al	https://www.gisaid.org	Preliminary analysis of SARS-CoV-2 importation & establishment of UK transmission lineages	https://virological.org/t/preliminary-analysis-of-sars-cov-2-importation-establishment-of-uk-transmission-lineages/507	2020-05-19
England/NORW-E94F2/2020	ncov	EPI_ISL_448317	?	2020-04-23	Europe	United Kingdom	England		Europe	United Kingdom	England	genome	29899	Human	?	?	B.1.1	GR	Quadram Institute Bioscience	COVID-19 Genomics UK (COG-UK) Consortium	Dave J. Baker et al	https://www.gisaid.org	Preliminary analysis of SARS-CoV-2 importation & establishment of UK transmission lineages	https://virological.org/t/preliminary-analysis-of-sars-cov-2-importation-establishment-of-uk-transmission-lineages/507	2020-05-19
England/NORW-E954A/2020	ncov	EPI_ISL_448320	?	2020-04-22	Europe	United Kingdom	England		Europe	United Kingdom	England	genome	29902	Human	?	?	B.1.1	GR	Quadram Institute Bioscience	COVID-19 Genomics UK (COG-UK) Consortium	Dave J. Baker et al	https://www.gisaid.org	Preliminary analysis of SARS-CoV-2 importation & establishment of UK transmission lineages	https://virological.org/t/preliminary-analysis-of-sars-cov-2-importation-establishment-of-uk-transmission-lineages/507	2020-05-19
England/NORW-E95A4/2020	ncov	EPI_ISL_448321	?	2020-04-22	Europe	United Kingdom	England		Europe	United Kingdom	England	genome	29903	Human	?	?	B.1.1	GR	Quadram Institute Bioscience	COVID-19 Genomics UK (COG-UK) Consortium	Dave J. Baker et al	https://www.gisaid.org	Preliminary analysis of SARS-CoV-2 importation & establishment of UK transmission lineages	https://virological.org/t/preliminary-analysis-of-sars-cov-2-importation-establishment-of-uk-transmission-lineages/507	2020-05-19
England/NORW-E960B/2020	ncov	EPI_ISL_448322	?	2020-04-22	Europe	United Kingdom	England		Europe	United Kingdom	England	genome	29873	Human	?	?	B.1.1	GR	Quadram Institute Bioscience	COVID-19 Genomics UK (COG-UK) Consortium	Dave J. Baker et al	https://www.gisaid.org	Preliminary analysis of SARS-CoV-2 importation & establishment of UK transmission lineages	https://virological.org/t/preliminary-analysis-of-sars-cov-2-importation-establishment-of-uk-transmission-lineages/507	2020-05-19
England/NORW-E961A/2020	ncov	EPI_ISL_448323	?	2020-04-22	Europe	United Kingdom	England		Europe	United Kingdom	England	genome	29873	Human	?	?	B.1	G	Quadram Institute Bioscience	COVID-19 Genomics UK (COG-UK) Consortium	Dave J. Baker et al	https://www.gisaid.org	Preliminary analysis of SARS-CoV-2 importation & establishment of UK transmission lineages	https://virological.org/t/preliminary-analysis-of-sars-cov-2-importation-establishment-of-uk-transmission-lineages/507	2020-05-19
England/NORW-E9665/2020	ncov	EPI_ISL_448324	?	2020-04-22	Europe	United Kingdom	England		Europe	United Kingdom	England	genome	29900	Human	?	?	B.1	G	Quadram Institute Bioscience	COVID-19 Genomics UK (COG-UK) Consortium	Dave J. Baker et al	https://www.gisaid.org	Preliminary analysis of SARS-CoV-2 importation & establishment of UK transmission lineages	https://virological.org/t/preliminary-analysis-of-sars-cov-2-importation-establishment-of-uk-transmission-lineages/507	2020-05-19
England/NORW-E9683/2020	ncov	EPI_ISL_448325	?	2020-04-22	Europe	United Kingdom	England		Europe	United Kingdom	England	genome	29892	Human	?	?	B.1	G	Quadram Institute Bioscience	COVID-19 Genomics UK (COG-UK) Consortium	Dave J. Baker et al	https://www.gisaid.org	Preliminary analysis of SARS-CoV-2 importation & establishment of UK transmission lineages	https://virological.org/t/preliminary-analysis-of-sars-cov-2-importation-establishment-of-uk-transmission-lineages/507	2020-05-19
England/NORW-E96B0/2020	ncov	EPI_ISL_448326	?	2020-04-22	Europe	United Kingdom	England		Europe	United Kingdom	England	genome	29899	Human	?	?	B.1	G	Quadram Institute Bioscience	COVID-19 Genomics UK (COG-UK) Consortium	Dave J. Baker et al	https://www.gisaid.org	Preliminary analysis of SARS-CoV-2 importation & establishment of UK transmission lineages	https://virological.org/t/preliminary-analysis-of-sars-cov-2-importation-establishment-of-uk-transmission-lineages/507	2020-05-19
England/NORW-E96CF/2020	ncov	EPI_ISL_448327	?	2020-04-22	Europe	United Kingdom	England		Europe	United Kingdom	England	genome	29899	Human	?	?	B.1	G	Quadram Institute Bioscience	COVID-19 Genomics UK (COG-UK) Consortium	Dave J. Baker et al	https://www.gisaid.org	Preliminary analysis of SARS-CoV-2 importation & establishment of UK transmission lineages	https://virological.org/t/preliminary-analysis-of-sars-cov-2-importation-establishment-of-uk-transmission-lineages/507	2020-05-19
England/NORW-E9744/2020	ncov	EPI_ISL_448328	?	2020-04-23	Europe	United Kingdom	England		Europe	United Kingdom	England	genome	29899	Human	?	?	B.1.1	GR	Quadram Institute Bioscience	COVID-19 Genomics UK (COG-UK) Consortium	Dave J. Baker et al	https://www.gisaid.org	Preliminary analysis of SARS-CoV-2 importation & establishment of UK transmission lineages	https://virological.org/t/preliminary-analysis-of-sars-cov-2-importation-establishment-of-uk-transmission-lineages/507	2020-05-19
England/NORW-E9753/2020	ncov	EPI_ISL_448329	?	2020-04-23	Europe	United Kingdom	England		Europe	United Kingdom	England	genome	29873	Human	?	?	B.1.1	GR	Quadram Institute Bioscience	COVID-19 Genomics UK (COG-UK) Consortium	Dave J. Baker et al	https://www.gisaid.org	Preliminary analysis of SARS-CoV-2 importation & establishment of UK transmission lineages	https://virological.org/t/preliminary-analysis-of-sars-cov-2-importation-establishment-of-uk-transmission-lineages/507	2020-05-19
England/NORW-E9762/2020	ncov	EPI_ISL_448330	?	2020-04-23	Europe	United Kingdom	England		Europe	United Kingdom	England	genome	29873	Human	?	?	B.1.1	GR	Quadram Institute Bioscience	COVID-19 Genomics UK (COG-UK) Consortium	Dave J. Baker et al	https://www.gisaid.org	Preliminary analysis of SARS-CoV-2 importation & establishment of UK transmission lineages	https://virological.org/t/preliminary-analysis-of-sars-cov-2-importation-establishment-of-uk-transmission-lineages/507	2020-05-19
England/NORW-E97AE/2020	ncov	EPI_ISL_448331	?	2020-04-23	Europe	United Kingdom	England		Europe	United Kingdom	England	genome	29898	Human	?	?	B.1.1	GR	Quadram Institute Bioscience	COVID-19 Genomics UK (COG-UK) Consortium	Dave J. Baker et al	https://www.gisaid.org	Preliminary analysis of SARS-CoV-2 importation & establishment of UK transmission lineages	https://virological.org/t/preliminary-analysis-of-sars-cov-2-importation-establishment-of-uk-transmission-lineages/507	2020-05-19
England/NORW-E97BD/2020	ncov	EPI_ISL_448332	?	2020-04-23	Europe	United Kingdom	England		Europe	United Kingdom	England	genome	29873	Human	?	?	B.1.1	GR	Quadram Institute Bioscience	COVID-19 Genomics UK (COG-UK) Consortium	Dave J. Baker et al	https://www.gisaid.org	Preliminary analysis of SARS-CoV-2 importation & establishment of UK transmission lineages	https://virological.org/t/preliminary-analysis-of-sars-cov-2-importation-establishment-of-uk-transmission-lineages/507	2020-05-19
England/NORW-E9805/2020	ncov	EPI_ISL_448335	?	2020-04-23	Europe	United Kingdom	England		Europe	United Kingdom	England	genome	29894	Human	?	?	B.1.1	GR	Quadram Institute Bioscience	COVID-19 Genomics UK (COG-UK) Consortium	Dave J. Baker et al	https://www.gisaid.org	Preliminary analysis of SARS-CoV-2 importation & establishment of UK transmission lineages	https://virological.org/t/preliminary-analysis-of-sars-cov-2-importation-establishment-of-uk-transmission-lineages/507	2020-05-19
England/NORW-E9814/2020	ncov	EPI_ISL_448336	?	2020-04-23	Europe	United Kingdom	England		Europe	United Kingdom	England	genome	29902	Human	?	?	B.1.1	GR	Quadram Institute Bioscience	COVID-19 Genomics UK (COG-UK) Consortium	Dave J. Baker et al	https://www.gisaid.org	Preliminary analysis of SARS-CoV-2 importation & establishment of UK transmission lineages	https://virological.org/t/preliminary-analysis-of-sars-cov-2-importation-establishment-of-uk-transmission-lineages/507	2020-05-19
England/NORW-E9841/2020	ncov	EPI_ISL_448338	?	2020-04-23	Europe	United Kingdom	England		Europe	United Kingdom	England	genome	29873	Human	?	?	B.1.1	GR	Quadram Institute Bioscience	COVID-19 Genomics UK (COG-UK) Consortium	Dave J. Baker et al	https://www.gisaid.org	Preliminary analysis of SARS-CoV-2 importation & establishment of UK transmission lineages	https://virological.org/t/preliminary-analysis-of-sars-cov-2-importation-establishment-of-uk-transmission-lineages/507	2020-05-19
England/NORW-E987E/2020	ncov	EPI_ISL_448339	?	2020-04-23	Europe	United Kingdom	England		Europe	United Kingdom	England	genome	29873	Human	?	?	B.1	G	Quadram Institute Bioscience	COVID-19 Genomics UK (COG-UK) Consortium	Dave J. Baker et al	https://www.gisaid.org	Preliminary analysis of SARS-CoV-2 importation & establishment of UK transmission lineages	https://virological.org/t/preliminary-analysis-of-sars-cov-2-importation-establishment-of-uk-transmission-lineages/507	2020-05-19
England/NORW-E9CEB/2020	ncov	EPI_ISL_448360	?	2020-04-30	Europe	United Kingdom	England		Europe	United Kingdom	England	genome	29899	Human	?	?	B.1.1	GR	Quadram Institute Bioscience	COVID-19 Genomics UK (COG-UK) Consortium	Dave J. Baker et al	https://www.gisaid.org	Preliminary analysis of SARS-CoV-2 importation & establishment of UK transmission lineages	https://virological.org/t/preliminary-analysis-of-sars-cov-2-importation-establishment-of-uk-transmission-lineages/507	2020-05-19
England/NORW-E9D06/2020	ncov	EPI_ISL_448361	?	2020-04-30	Europe	United Kingdom	England		Europe	United Kingdom	England	genome	29897	Human	?	?	B.2	V	Quadram Institute Bioscience	COVID-19 Genomics UK (COG-UK) Consortium	Dave J. Baker et al	https://www.gisaid.org	Preliminary analysis of SARS-CoV-2 importation & establishment of UK transmission lineages	https://virological.org/t/preliminary-analysis-of-sars-cov-2-importation-establishment-of-uk-transmission-lineages/507	2020-05-19
England/NORW-E9D42/2020	ncov	EPI_ISL_448362	?	2020-04-30	Europe	United Kingdom	England		Europe	United Kingdom	England	genome	29867	Human	?	?	B.1	G	Quadram Institute Bioscience	COVID-19 Genomics UK (COG-UK) Consortium	Dave J. Baker et al	https://www.gisaid.org	Preliminary analysis of SARS-CoV-2 importation & establishment of UK transmission lineages	https://virological.org/t/preliminary-analysis-of-sars-cov-2-importation-establishment-of-uk-transmission-lineages/507	2020-05-19
England/NORW-E9D60/2020	ncov	EPI_ISL_448363	?	2020-05-01	Europe	United Kingdom	England		Europe	United Kingdom	England	genome	29891	Human	?	?	B.1	G	Quadram Institute Bioscience	COVID-19 Genomics UK (COG-UK) Consortium	Dave J. Baker et al	https://www.gisaid.org	Preliminary analysis of SARS-CoV-2 importation & establishment of UK transmission lineages	https://virological.org/t/preliminary-analysis-of-sars-cov-2-importation-establishment-of-uk-transmission-lineages/507	2020-05-19
England/NORW-E9D7F/2020	ncov	EPI_ISL_448364	?	2020-05-03	Europe	United Kingdom	England		Europe	United Kingdom	England	genome	29897	Human	?	?	B.1.1	GR	Quadram Institute Bioscience	COVID-19 Genomics UK (COG-UK) Consortium	Dave J. Baker et al	https://www.gisaid.org	Preliminary analysis of SARS-CoV-2 importation & establishment of UK transmission lineages	https://virological.org/t/preliminary-analysis-of-sars-cov-2-importation-establishment-of-uk-transmission-lineages/507	2020-05-19
England/NORW-E9D8E/2020	ncov	EPI_ISL_448365	?	2020-05-02	Europe	United Kingdom	England		Europe	United Kingdom	England	genome	29893	Human	?	?	B.1.1	GR	Quadram Institute Bioscience	COVID-19 Genomics UK (COG-UK) Consortium	Dave J. Baker et al	https://www.gisaid.org	Preliminary analysis of SARS-CoV-2 importation & establishment of UK transmission lineages	https://virological.org/t/preliminary-analysis-of-sars-cov-2-importation-establishment-of-uk-transmission-lineages/507	2020-05-19
England/NORW-E9D9D/2020	ncov	EPI_ISL_448366	?	2020-05-03	Europe	United Kingdom	England		Europe	United Kingdom	England	genome	29865	Human	?	?	B.1.5.5	G	Quadram Institute Bioscience	COVID-19 Genomics UK (COG-UK) Consortium	Dave J. Baker et al	https://www.gisaid.org	Preliminary analysis of SARS-CoV-2 importation & establishment of UK transmission lineages	https://virological.org/t/preliminary-analysis-of-sars-cov-2-importation-establishment-of-uk-transmission-lineages/507	2020-05-19
England/NORW-E9DE8/2020	ncov	EPI_ISL_448369	?	2020-05-03	Europe	United Kingdom	England		Europe	United Kingdom	England	genome	29873	Human	?	?	B.1.1	GR	Quadram Institute Bioscience	COVID-19 Genomics UK (COG-UK) Consortium	Dave J. Baker et al	https://www.gisaid.org	Preliminary analysis of SARS-CoV-2 importation & establishment of UK transmission lineages	https://virological.org/t/preliminary-analysis-of-sars-cov-2-importation-establishment-of-uk-transmission-lineages/507	2020-05-19
England/NORW-E9E9A/2020	ncov	EPI_ISL_448376	?	2020-05-02	Europe	United Kingdom	England		Europe	United Kingdom	England	genome	29890	Human	?	?	B.1	G	Quadram Institute Bioscience	COVID-19 Genomics UK (COG-UK) Consortium	Dave J. Baker et al	https://www.gisaid.org	Preliminary analysis of SARS-CoV-2 importation & establishment of UK transmission lineages	https://virological.org/t/preliminary-analysis-of-sars-cov-2-importation-establishment-of-uk-transmission-lineages/507	2020-05-19
England/NORW-E9EA9/2020	ncov	EPI_ISL_448377	?	2020-05-02	Europe	United Kingdom	England		Europe	United Kingdom	England	genome	29887	Human	?	?	B.1	G	Quadram Institute Bioscience	COVID-19 Genomics UK (COG-UK) Consortium	Dave J. Baker et al	https://www.gisaid.org	Preliminary analysis of SARS-CoV-2 importation & establishment of UK transmission lineages	https://virological.org/t/preliminary-analysis-of-sars-cov-2-importation-establishment-of-uk-transmission-lineages/507	2020-05-19
England/NORW-E9ED6/2020	ncov	EPI_ISL_448379	?	2020-05-01	Europe	United Kingdom	England		Europe	United Kingdom	England	genome	29865	Human	?	?	B.1	G	Quadram Institute Bioscience	COVID-19 Genomics UK (COG-UK) Consortium	Dave J. Baker et al	https://www.gisaid.org	Preliminary analysis of SARS-CoV-2 importation & establishment of UK transmission lineages	https://virological.org/t/preliminary-analysis-of-sars-cov-2-importation-establishment-of-uk-transmission-lineages/507	2020-05-19
England/NORW-E9EF4/2020	ncov	EPI_ISL_448380	?	2020-05-02	Europe	United Kingdom	England		Europe	United Kingdom	England	genome	29873	Human	?	?	B.1.1	GR	Quadram Institute Bioscience	COVID-19 Genomics UK (COG-UK) Consortium	Dave J. Baker et al	https://www.gisaid.org	Preliminary analysis of SARS-CoV-2 importation & establishment of UK transmission lineages	https://virological.org/t/preliminary-analysis-of-sars-cov-2-importation-establishment-of-uk-transmission-lineages/507	2020-05-19
England/NORW-E9FE2/2020	ncov	EPI_ISL_448383	?	2020-05-02	Europe	United Kingdom	England		Europe	United Kingdom	England	genome	29902	Human	?	?	B.1	G	Quadram Institute Bioscience	COVID-19 Genomics UK (COG-UK) Consortium	Dave J. Baker et al	https://www.gisaid.org	Preliminary analysis of SARS-CoV-2 importation & establishment of UK transmission lineages	https://virological.org/t/preliminary-analysis-of-sars-cov-2-importation-establishment-of-uk-transmission-lineages/507	2020-05-19
England/NORW-E9FF1/2020	ncov	EPI_ISL_448384	?	2020-05-03	Europe	United Kingdom	England		Europe	United Kingdom	England	genome	29898	Human	?	?	B.1.1	GR	Quadram Institute Bioscience	COVID-19 Genomics UK (COG-UK) Consortium	Dave J. Baker et al	https://www.gisaid.org	Preliminary analysis of SARS-CoV-2 importation & establishment of UK transmission lineages	https://virological.org/t/preliminary-analysis-of-sars-cov-2-importation-establishment-of-uk-transmission-lineages/507	2020-05-19
England/NORW-EA00C/2020	ncov	EPI_ISL_448385	?	2020-05-03	Europe	United Kingdom	England		Europe	United Kingdom	England	genome	29873	Human	?	?	B.1	G	Quadram Institute Bioscience	COVID-19 Genomics UK (COG-UK) Consortium	Dave J. Baker et al	https://www.gisaid.org	Preliminary analysis of SARS-CoV-2 importation & establishment of UK transmission lineages	https://virological.org/t/preliminary-analysis-of-sars-cov-2-importation-establishment-of-uk-transmission-lineages/507	2020-05-19
England/NORW-EA057/2020	ncov	EPI_ISL_448387	?	2020-05-03	Europe	United Kingdom	England		Europe	United Kingdom	England	genome	29873	Human	?	?	B.1.1	GR	Quadram Institute Bioscience	COVID-19 Genomics UK (COG-UK) Consortium	Dave J. Baker et al	https://www.gisaid.org	Preliminary analysis of SARS-CoV-2 importation & establishment of UK transmission lineages	https://virological.org/t/preliminary-analysis-of-sars-cov-2-importation-establishment-of-uk-transmission-lineages/507	2020-05-19
England/NORW-EA109/2020	ncov	EPI_ISL_448388	?	2020-05-02	Europe	United Kingdom	England		Europe	United Kingdom	England	genome	29865	Human	?	?	B.1	G	Quadram Institute Bioscience	COVID-19 Genomics UK (COG-UK) Consortium	Dave J. Baker et al	https://www.gisaid.org	Preliminary analysis of SARS-CoV-2 importation & establishment of UK transmission lineages	https://virological.org/t/preliminary-analysis-of-sars-cov-2-importation-establishment-of-uk-transmission-lineages/507	2020-05-19
England/NOTT-110AFF/2020	ncov	EPI_ISL_448389	?	2020-04-30	Europe	United Kingdom	England		Europe	United Kingdom	England	genome	29903	Human	?	?	B.1.1.1	GR	Queens Medical Centre, Clinical Microbiology Department / DeepSeq Nottingham	COVID-19 Genomics UK (COG-UK) Consortium	Gemma Clark et al	https://www.gisaid.org	Preliminary analysis of SARS-CoV-2 importation & establishment of UK transmission lineages	https://virological.org/t/preliminary-analysis-of-sars-cov-2-importation-establishment-of-uk-transmission-lineages/507	2020-05-19
England/NOTT-110B74/2020	ncov	EPI_ISL_448391	?	2020-05-01	Europe	United Kingdom	England		Europe	United Kingdom	England	genome	29903	Human	?	?	B.1	G	Queens Medical Centre, Clinical Microbiology Department / DeepSeq Nottingham	COVID-19 Genomics UK (COG-UK) Consortium	Gemma Clark et al	https://www.gisaid.org	Preliminary analysis of SARS-CoV-2 importation & establishment of UK transmission lineages	https://virological.org/t/preliminary-analysis-of-sars-cov-2-importation-establishment-of-uk-transmission-lineages/507	2020-05-19
England/NOTT-110C26/2020	ncov	EPI_ISL_448395	?	2020-05-01	Europe	United Kingdom	England		Europe	United Kingdom	England	genome	29900	Human	?	?	B	L	Queens Medical Centre, Clinical Microbiology Department / DeepSeq Nottingham	COVID-19 Genomics UK (COG-UK) Consortium	Gemma Clark et al	https://www.gisaid.org	Preliminary analysis of SARS-CoV-2 importation & establishment of UK transmission lineages	https://virological.org/t/preliminary-analysis-of-sars-cov-2-importation-establishment-of-uk-transmission-lineages/507	2020-05-19
England/NOTT-110C44/2020	ncov	EPI_ISL_448397	?	2020-05-01	Europe	United Kingdom	England		Europe	United Kingdom	England	genome	29903	Human	?	?	B.1	G	Queens Medical Centre, Clinical Microbiology Department / DeepSeq Nottingham	COVID-19 Genomics UK (COG-UK) Consortium	Gemma Clark et al	https://www.gisaid.org	Preliminary analysis of SARS-CoV-2 importation & establishment of UK transmission lineages	https://virological.org/t/preliminary-analysis-of-sars-cov-2-importation-establishment-of-uk-transmission-lineages/507	2020-05-19
England/NOTT-110C62/2020	ncov	EPI_ISL_448398	?	2020-05-01	Europe	United Kingdom	England		Europe	United Kingdom	England	genome	29903	Human	?	?	B.1.1	GR	Queens Medical Centre, Clinical Microbiology Department / DeepSeq Nottingham	COVID-19 Genomics UK (COG-UK) Consortium	Gemma Clark et al	https://www.gisaid.org	Preliminary analysis of SARS-CoV-2 importation & establishment of UK transmission lineages	https://virological.org/t/preliminary-analysis-of-sars-cov-2-importation-establishment-of-uk-transmission-lineages/507	2020-05-19
England/NOTT-110C71/2020	ncov	EPI_ISL_448399	?	2020-05-01	Europe	United Kingdom	England		Europe	United Kingdom	England	genome	29903	Human	?	?	B.1.1.1	GR	Queens Medical Centre, Clinical Microbiology Department / DeepSeq Nottingham	COVID-19 Genomics UK (COG-UK) Consortium	Gemma Clark et al	https://www.gisaid.org	Preliminary analysis of SARS-CoV-2 importation & establishment of UK transmission lineages	https://virological.org/t/preliminary-analysis-of-sars-cov-2-importation-establishment-of-uk-transmission-lineages/507	2020-05-19
Germany/BAV-MVP0123/2020	ncov	EPI_ISL_451940	?	2020-03-23	Europe	Germany	Bavaria	Munich	Europe	Germany	Bavaria	genome	29903	Human	29	Male	B.1.5	G	Max von Pettenkofer Institute, Virology, National Reference Center for Retroviruses, LMU München	Laboratory for Functional Genome Analysis, Dept. Genomics, Gene Center of the LMU Munich	Max Muenchhoff et al	https://www.gisaid.org	?	?	2020-05-25
Germany/BAV-MVP0124/2020	ncov	EPI_ISL_451941	?	2020-03-23	Europe	Germany	Bavaria	Munich	Europe	Germany	Bavaria	genome	29903	Human	46	Female	B.1	GH	Max von Pettenkofer Institute, Virology, National Reference Center for Retroviruses, LMU München	Laboratory for Functional Genome Analysis, Dept. Genomics, Gene Center of the LMU Munich	Max Muenchhoff et al	https://www.gisaid.org	?	?	2020-05-25
Belarus/ChVir2070/2020	ncov	EPI_ISL_451948	?	2020-03	Europe	Belarus	Belarus		Europe	Belarus	Belarus	genome	29860	Human	?	?	B.4	O	The Republican Research and Practical Center for Epidemiology and Microbiology	Charite Universitatsmedizin Berlin, Institute of Virology	Victor M Corman et al	https://www.gisaid.org	?	?	2020-05-25
Pakistan/KHI1/2020	ncov	EPI_ISL_451958	?	2020-03-16	Asia	Pakistan	Karachi		Asia	Pakistan	Karachi	genome	29819	Human	?	?	B	L	unknown	Jamil-ur-Rahman Center for Genome Research	Shakeel et al	https://www.gisaid.org	?	?	2020-05-21
Italy/IZSPB_CL1/2020	ncov	EPI_ISL_451961	?	2020-03-14	Europe	Italy	Apulia		Europe	Italy	Apulia	genome	29880	Human	?	Male	B.1	G	Istituto Zooprofilattico Sperimentale Puglia e Basilicata; Dipartimento di Bioscienze, Biotecnologie e Biofarmaceutica dell’Università degli Studi di Bari “A.Moro”; Istituto di Biomembrane. Bioenergetica e Biotecnologie Molecolari del Consiglio Nazionale delle Ricerche di Bari	Beaconlab (Bioinformatics Evolution and Comparative Genomics lab), Dept of Biosciences, University of Milan	Parisi A. et al	https://www.gisaid.org	?	?	2020-05-26
Italy/IZSPB_1259/2020	ncov	EPI_ISL_451962	?	2020-03-20	Europe	Italy	Apulia		Europe	Italy	Apulia	genome	29885	Human	56	Male	B.1	G	Istituto Zooprofilattico Sperimentale Puglia e Basilicata; Dipartimento di Bioscienze, Biotecnologie e Biofarmaceutica dell’Università degli Studi di Bari “A.Moro”; Istituto di Biomembrane. Bioenergetica e Biotecnologie Molecolari del Consiglio Nazionale delle Ricerche di Bari	Beaconlab (Bioinformatics, Evolution and Comparative Genomics lab), Dept of Biosciences, University on Milan	Parisi A. et al	https://www.gisaid.org	?	?	2020-05-26
Russia/SCPM-O-01/2020	ncov	EPI_ISL_451963	?	2020-03-20	Europe	Russia	Moscow		Europe	Russia	Moscow	genome	29544	Human	?	?	B.1.1	GR	Federal Budget Institution of Science, State Research Center for Applied Microbiology & Biotechnology	Federal Budget Institution of Science, State Research Center for Applied Microbiology & Biotechnology	Dyatlov I et al	https://www.gisaid.org	?	?	2020-05-26
Russia/SCPM-O-02/2020	ncov	EPI_ISL_451964	?	2020-03-22	Europe	Russia	Moscow		Europe	Russia	Moscow	genome	29821	Human	?	?	B.1	G	Federal Budget Institution of Science, State Research Center for Applied Microbiology & Biotechnology	Federal Budget Institution of Science, State Research Center for Applied Microbiology & Biotechnology	Dyatlov I et al	https://www.gisaid.org	?	?	2020-05-26
Russia/SCPM-O-03/2020	ncov	EPI_ISL_451965	?	2020-03-20	Europe	Russia	Moscow		Europe	Russia	Moscow	genome	29637	Human	?	?	B.1	GH	Federal Budget Institution of Science, State Research Center for Applied Microbiology & Biotechnology	Federal Budget Institution of Science, State Research Center for Applied Microbiology & Biotechnology	Dyatlov I et al	https://www.gisaid.org	?	?	2020-05-26
Russia/SCPM-O-06/2020	ncov	EPI_ISL_451968	?	2020-03-18	Europe	Russia	Moscow		Europe	Russia	Moscow	genome	29614	Human	?	?	B.1.1	GR	Federal Budget Institution of Science, State Research Center for Applied Microbiology & Biotechnology	Federal Budget Institution of Science, State Research Center for Applied Microbiology & Biotechnology	Dyatlov I et al	https://www.gisaid.org	?	?	2020-05-26
Russia/SCPM-O-07/2020	ncov	EPI_ISL_451969	?	2020-03-22	Europe	Russia	Moscow		Europe	Russia	Moscow	genome	29457	Human	?	?	B.1.1	GR	Federal Budget Institution of Science, State Research Center for Applied Microbiology & Biotechnology	Federal Budget Institution of Science, State Research Center for Applied Microbiology & Biotechnology	Dyatlov I et al	https://www.gisaid.org	?	?	2020-05-26
Russia/SCPM-O-08/2020	ncov	EPI_ISL_451970	?	2020-03-22	Europe	Russia	Moscow		Europe	Russia	Moscow	genome	29931	Human	?	?	B.1.1	GR	Federal Budget Institution of Science, State Research Center for Applied Microbiology & Biotechnology	Federal Budget Institution of Science, State Research Center for Applied Microbiology & Biotechnology	Dyatlov I et al	https://www.gisaid.org	?	?	2020-05-26
Poland/PL_P10/2020	ncov	EPI_ISL_451971	?	2020-04-01	Europe	Poland	Malopolskie	Kraków	Europe	Poland	Malopolskie	genome	29903	Human	35	Female	B.1.1	GR	1. ViroGenetics - BSL3 Laboratory of Virology, Małopolska Centre of Biotechnology, Jagiellonian University; 2. II Department of Internal Medicine, Faculty of Medicine, Jagiellonian University Medical College; 3. DIAGNOSTYKA Ltd.	1. ViroGenetics - BSL3 Laboratory of Virology, Małopolska Centre of Biotechnology, Jagiellonian University; 2. II Department of Internal Medicine, Faculty of Medicine, Jagiellonian University Medical College.	Marek Sanak et al	https://www.gisaid.org	?	?	2020-05-26
Poland/PL_P11/2020	ncov	EPI_ISL_451972	?	2020-04-02	Europe	Poland	Malopolskie	Kraków	Europe	Poland	Malopolskie	genome	29903	Human	36	Female	B.1	G	1. ViroGenetics - BSL3 Laboratory of Virology, Małopolska Centre of Biotechnology, Jagiellonian University; 2. II Department of Internal Medicine, Faculty of Medicine, Jagiellonian University Medical College; 3. DIAGNOSTYKA Ltd.	1. ViroGenetics - BSL3 Laboratory of Virology, Małopolska Centre of Biotechnology, Jagiellonian University; 2. II Department of Internal Medicine, Faculty of Medicine, Jagiellonian University Medical College.	Marek Sanak et al	https://www.gisaid.org	?	?	2020-05-26
Poland/PL_P12/2020	ncov	EPI_ISL_451973	?	2020-03-31	Europe	Poland	Malopolskie	Kraków	Europe	Poland	Malopolskie	genome	29903	Human	24	Female	B.1.1	GR	1. ViroGenetics - BSL3 Laboratory of Virology, Małopolska Centre of Biotechnology, Jagiellonian University; 2. II Department of Internal Medicine, Faculty of Medicine, Jagiellonian University Medical College; 3. DIAGNOSTYKA Ltd.	1. ViroGenetics - BSL3 Laboratory of Virology, Małopolska Centre of Biotechnology, Jagiellonian University; 2. II Department of Internal Medicine, Faculty of Medicine, Jagiellonian University Medical College.	Marek Sanak et al	https://www.gisaid.org	?	?	2020-05-26
Poland/PL_P13/2020	ncov	EPI_ISL_451974	?	2020-04-03	Europe	Poland	Malopolskie	Kraków	Europe	Poland	Malopolskie	genome	29903	Human	85	Male	B.1	G	1. ViroGenetics - BSL3 Laboratory of Virology, Małopolska Centre of Biotechnology, Jagiellonian University; 2. II Department of Internal Medicine, Faculty of Medicine, Jagiellonian University Medical College; 3. DIAGNOSTYKA Ltd.	1. ViroGenetics - BSL3 Laboratory of Virology, Małopolska Centre of Biotechnology, Jagiellonian University; 2. II Department of Internal Medicine, Faculty of Medicine, Jagiellonian University Medical College.	Marek Sanak et al	https://www.gisaid.org	?	?	2020-05-26
Poland/PL_P14/2020	ncov	EPI_ISL_451975	?	2020-03-31	Europe	Poland	Malopolskie	Kraków	Europe	Poland	Malopolskie	genome	29903	Human	28	Female	B.1.1	GR	1. ViroGenetics - BSL3 Laboratory of Virology, Małopolska Centre of Biotechnology, Jagiellonian University; 2. II Department of Internal Medicine, Faculty of Medicine, Jagiellonian University Medical College; 3. DIAGNOSTYKA Ltd.	1. ViroGenetics - BSL3 Laboratory of Virology, Małopolska Centre of Biotechnology, Jagiellonian University; 2. II Department of Internal Medicine, Faculty of Medicine, Jagiellonian University Medical College.	Marek Sanak et al	https://www.gisaid.org	?	?	2020-05-26
Poland/PL_P15/2020	ncov	EPI_ISL_451976	?	2020-04-07	Europe	Poland	Malopolskie	Kraków	Europe	Poland	Malopolskie	genome	29903	Human	68	Female	B.1	G	1. ViroGenetics - BSL3 Laboratory of Virology, Małopolska Centre of Biotechnology, Jagiellonian University; 2. II Department of Internal Medicine, Faculty of Medicine, Jagiellonian University Medical College; 3. DIAGNOSTYKA Ltd.	1. ViroGenetics - BSL3 Laboratory of Virology, Małopolska Centre of Biotechnology, Jagiellonian University; 2. II Department of Internal Medicine, Faculty of Medicine, Jagiellonian University Medical College.	Marek Sanak et al	https://www.gisaid.org	?	?	2020-05-26
Poland/PL_P16/2020	ncov	EPI_ISL_451977	?	2020-04-03	Europe	Poland	Malopolskie	Kraków	Europe	Poland	Malopolskie	genome	29903	Human	51	Female	B.1	G	1. ViroGenetics - BSL3 Laboratory of Virology, Małopolska Centre of Biotechnology, Jagiellonian University; 2. II Department of Internal Medicine, Faculty of Medicine, Jagiellonian University Medical College; 3. DIAGNOSTYKA Ltd.	1. ViroGenetics - BSL3 Laboratory of Virology, Małopolska Centre of Biotechnology, Jagiellonian University; 2. II Department of Internal Medicine, Faculty of Medicine, Jagiellonian University Medical College.	Marek Sanak et al	https://www.gisaid.org	?	?	2020-05-26
Poland/PL_P17/2020	ncov	EPI_ISL_451978	?	2020-04-01	Europe	Poland	Malopolskie	Kraków	Europe	Poland	Malopolskie	genome	29903	Human	35	Male	B.1	G	1. ViroGenetics - BSL3 Laboratory of Virology, Małopolska Centre of Biotechnology, Jagiellonian University; 2. II Department of Internal Medicine, Faculty of Medicine, Jagiellonian University Medical College; 3. DIAGNOSTYKA Ltd.	1. ViroGenetics - BSL3 Laboratory of Virology, Małopolska Centre of Biotechnology, Jagiellonian University; 2. II Department of Internal Medicine, Faculty of Medicine, Jagiellonian University Medical College.	Marek Sanak et al	https://www.gisaid.org	?	?	2020-05-26
Poland/PL_P18/2020	ncov	EPI_ISL_451979	?	2020-03-31	Europe	Poland	Malopolskie	Kraków	Europe	Poland	Malopolskie	genome	29903	Human	41	Female	B.1	G	1. ViroGenetics - BSL3 Laboratory of Virology, Małopolska Centre of Biotechnology, Jagiellonian University; 2. II Department of Internal Medicine, Faculty of Medicine, Jagiellonian University Medical College; 3. DIAGNOSTYKA Ltd.	1. ViroGenetics - BSL3 Laboratory of Virology, Małopolska Centre of Biotechnology, Jagiellonian University; 2. II Department of Internal Medicine, Faculty of Medicine, Jagiellonian University Medical College.	Marek Sanak et al	https://www.gisaid.org	?	?	2020-05-26
Poland/PL_P19/2020	ncov	EPI_ISL_451980	?	2020-04-02	Europe	Poland	Malopolskie	Kraków	Europe	Poland	Malopolskie	genome	29903	Human	2	Female	B.1.1	GR	1. ViroGenetics - BSL3 Laboratory of Virology, Małopolska Centre of Biotechnology, Jagiellonian University; 2. II Department of Internal Medicine, Faculty of Medicine, Jagiellonian University Medical College; 3. DIAGNOSTYKA Ltd.	1. ViroGenetics - BSL3 Laboratory of Virology, Małopolska Centre of Biotechnology, Jagiellonian University; 2. II Department of Internal Medicine, Faculty of Medicine, Jagiellonian University Medical College.	Marek Sanak et al	https://www.gisaid.org	?	?	2020-05-26
Netherlands/ZuidHolland_159/2020	ncov	EPI_ISL_461331	?	2020-04-28	Europe	Netherlands	South Holland		Europe	Netherlands	South Holland	genome	29775	Human	?	?	B.1	G	Dutch COVID-19 response team	Erasmus Medical Center	Bas Oude Munnink et al	https://www.gisaid.org	?	?	2020-06-06
Netherlands/ZuidHolland_160/2020	ncov	EPI_ISL_461332	?	2020-04-29	Europe	Netherlands	South Holland		Europe	Netherlands	South Holland	genome	29775	Human	?	?	B.1	G	Dutch COVID-19 response team	Erasmus Medical Center	Bas Oude Munnink et al	https://www.gisaid.org	?	?	2020-06-06
Netherlands/ZuidHolland_161/2020	ncov	EPI_ISL_461333	?	2020-04-28	Europe	Netherlands	South Holland		Europe	Netherlands	South Holland	genome	29775	Human	?	?	B.1	G	Dutch COVID-19 response team	Erasmus Medical Center	Bas Oude Munnink et al	https://www.gisaid.org	?	?	2020-06-06
Netherlands/ZuidHolland_162/2020	ncov	EPI_ISL_461334	?	2020-05-14	Europe	Netherlands	South Holland		Europe	Netherlands	South Holland	genome	29775	Human	?	?	B.1	G	Dutch COVID-19 response team	Erasmus Medical Center	Bas Oude Munnink et al	https://www.gisaid.org	?	?	2020-06-06
Netherlands/ZuidHolland_163/2020	ncov	EPI_ISL_461335	?	2020-05-14	Europe	Netherlands	South Holland		Europe	Netherlands	South Holland	genome	29775	Human	?	?	B.1	G	Dutch COVID-19 response team	Erasmus Medical Center	Bas Oude Munnink et al	https://www.gisaid.org	?	?	2020-06-06
Netherlands/ZuidHolland_165/2020	ncov	EPI_ISL_461337	?	2020-04-01	Europe	Netherlands	South Holland		Europe	Netherlands	South Holland	genome	29775	Human	?	?	B.1	G	Dutch COVID-19 response team	Erasmus Medical Center	Bas Oude Munnink et al	https://www.gisaid.org	?	?	2020-06-06
Netherlands/ZuidHolland_166/2020	ncov	EPI_ISL_461338	?	2020-04-16	Europe	Netherlands	South Holland		Europe	Netherlands	South Holland	genome	29775	Human	?	?	B.1	G	Dutch COVID-19 response team	Erasmus Medical Center	Bas Oude Munnink et al	https://www.gisaid.org	?	?	2020-06-06
Netherlands/ZuidHolland_167/2020	ncov	EPI_ISL_461339	?	2020-04-03	Europe	Netherlands	South Holland		Europe	Netherlands	South Holland	genome	29775	Human	?	?	B.1	G	Dutch COVID-19 response team	Erasmus Medical Center	Bas Oude Munnink et al	https://www.gisaid.org	?	?	2020-06-06
Netherlands/ZuidHolland_168/2020	ncov	EPI_ISL_461340	?	2020-04-26	Europe	Netherlands	South Holland		Europe	Netherlands	South Holland	genome	29775	Human	?	?	B.1	G	Dutch COVID-19 response team	Erasmus Medical Center	Bas Oude Munnink et al	https://www.gisaid.org	?	?	2020-06-06
Netherlands/ZuidHolland_169/2020	ncov	EPI_ISL_461341	?	2020-04-26	Europe	Netherlands	South Holland		Europe	Netherlands	South Holland	genome	29775	Human	?	?	B.1	G	Dutch COVID-19 response team	Erasmus Medical Center	Bas Oude Munnink et al	https://www.gisaid.org	?	?	2020-06-06
Netherlands/ZuidHolland_170/2020	ncov	EPI_ISL_461342	?	2020-04-26	Europe	Netherlands	South Holland		Europe	Netherlands	South Holland	genome	29775	Human	?	?	B.1	G	Dutch COVID-19 response team	Erasmus Medical Center	Bas Oude Munnink et al	https://www.gisaid.org	?	?	2020-06-06
Netherlands/ZuidHolland_171/2020	ncov	EPI_ISL_461343	?	2020-04-29	Europe	Netherlands	South Holland		Europe	Netherlands	South Holland	genome	29775	Human	?	?	B.1	G	Dutch COVID-19 response team	Erasmus Medical Center	Bas Oude Munnink et al	https://www.gisaid.org	?	?	2020-06-06
Netherlands/ZuidHolland_172/2020	ncov	EPI_ISL_461344	?	2020-04-16	Europe	Netherlands	South Holland		Europe	Netherlands	South Holland	genome	29775	Human	?	?	B.1	G	Dutch COVID-19 response team	Erasmus Medical Center	Bas Oude Munnink et al	https://www.gisaid.org	?	?	2020-06-06
Netherlands/ZuidHolland_173/2020	ncov	EPI_ISL_461345	?	2020-04-14	Europe	Netherlands	South Holland		Europe	Netherlands	South Holland	genome	29775	Human	?	?	B.1	G	Dutch COVID-19 response team	Erasmus Medical Center	Bas Oude Munnink et al	https://www.gisaid.org	?	?	2020-06-06
Netherlands/ZuidHolland_174/2020	ncov	EPI_ISL_461346	?	2020-04-18	Europe	Netherlands	South Holland		Europe	Netherlands	South Holland	genome	29775	Human	?	?	B.1	G	Dutch COVID-19 response team	Erasmus Medical Center	Bas Oude Munnink et al	https://www.gisaid.org	?	?	2020-06-06
Netherlands/ZuidHolland_175/2020	ncov	EPI_ISL_461347	?	2020-04-17	Europe	Netherlands	South Holland		Europe	Netherlands	South Holland	genome	29775	Human	?	?	B.1	G	Dutch COVID-19 response team	Erasmus Medical Center	Bas Oude Munnink et al	https://www.gisaid.org	?	?	2020-06-06
Netherlands/ZuidHolland_176/2020	ncov	EPI_ISL_461348	?	2020-04-16	Europe	Netherlands	South Holland		Europe	Netherlands	South Holland	genome	29775	Human	?	?	B.1	G	Dutch COVID-19 response team	Erasmus Medical Center	Bas Oude Munnink et al	https://www.gisaid.org	?	?	2020-06-06
Netherlands/ZuidHolland_177/2020	ncov	EPI_ISL_461349	?	2020-04-16	Europe	Netherlands	South Holland		Europe	Netherlands	South Holland	genome	29775	Human	?	?	B.1.5	G	Dutch COVID-19 response team	Erasmus Medical Center	Bas Oude Munnink et al	https://www.gisaid.org	?	?	2020-06-06
Netherlands/ZuidHolland_178/2020	ncov	EPI_ISL_461350	?	2020-04-20	Europe	Netherlands	South Holland		Europe	Netherlands	South Holland	genome	29775	Human	?	?	B.1	G	Dutch COVID-19 response team	Erasmus Medical Center	Bas Oude Munnink et al	https://www.gisaid.org	?	?	2020-06-06
Netherlands/ZuidHolland_179/2020	ncov	EPI_ISL_461351	?	2020-04-22	Europe	Netherlands	South Holland		Europe	Netherlands	South Holland	genome	29775	Human	?	?	B.1	G	Dutch COVID-19 response team	Erasmus Medical Center	Bas Oude Munnink et al	https://www.gisaid.org	?	?	2020-06-06
Netherlands/ZuidHolland_180/2020	ncov	EPI_ISL_461352	?	2020-04-22	Europe	Netherlands	South Holland		Europe	Netherlands	South Holland	genome	29775	Human	?	?	B.1	G	Dutch COVID-19 response team	Erasmus Medical Center	Bas Oude Munnink et al	https://www.gisaid.org	?	?	2020-06-06
Netherlands/ZuidHolland_181/2020	ncov	EPI_ISL_461353	?	2020-04-23	Europe	Netherlands	South Holland		Europe	Netherlands	South Holland	genome	29775	Human	?	?	B.1	G	Dutch COVID-19 response team	Erasmus Medical Center	Bas Oude Munnink et al	https://www.gisaid.org	?	?	2020-06-06
Netherlands/ZuidHolland_183/2020	ncov	EPI_ISL_461355	?	2020-04-25	Europe	Netherlands	South Holland		Europe	Netherlands	South Holland	genome	29775	Human	?	?	B.1	G	Dutch COVID-19 response team	Erasmus Medical Center	Bas Oude Munnink et al	https://www.gisaid.org	?	?	2020-06-06
Netherlands/ZuidHolland_184/2020	ncov	EPI_ISL_461356	?	2020-04-25	Europe	Netherlands	South Holland		Europe	Netherlands	South Holland	genome	29775	Human	?	?	B.1	G	Dutch COVID-19 response team	Erasmus Medical Center	Bas Oude Munnink et al	https://www.gisaid.org	?	?	2020-06-06
Netherlands/ZuidHolland_185/2020	ncov	EPI_ISL_461357	?	2020-04-24	Europe	Netherlands	South Holland		Europe	Netherlands	South Holland	genome	29775	Human	?	?	B.1	G	Dutch COVID-19 response team	Erasmus Medical Center	Bas Oude Munnink et al	https://www.gisaid.org	?	?	2020-06-06
Netherlands/ZuidHolland_186/2020	ncov	EPI_ISL_461358	?	2020-04-24	Europe	Netherlands	South Holland		Europe	Netherlands	South Holland	genome	29775	Human	?	?	B.1	G	Dutch COVID-19 response team	Erasmus Medical Center	Bas Oude Munnink et al	https://www.gisaid.org	?	?	2020-06-06
Netherlands/ZuidHolland_187/2020	ncov	EPI_ISL_461359	?	2020-04-23	Europe	Netherlands	South Holland		Europe	Netherlands	South Holland	genome	29775	Human	?	?	B.1	G	Dutch COVID-19 response team	Erasmus Medical Center	Bas Oude Munnink et al	https://www.gisaid.org	?	?	2020-06-06
Netherlands/ZuidHolland_188/2020	ncov	EPI_ISL_461360	?	2020-04-23	Europe	Netherlands	South Holland		Europe	Netherlands	South Holland	genome	29775	Human	?	?	B.1	G	Dutch COVID-19 response team	Erasmus Medical Center	Bas Oude Munnink et al	https://www.gisaid.org	?	?	2020-06-06
Netherlands/ZuidHolland_189/2020	ncov	EPI_ISL_461361	?	2020-04-23	Europe	Netherlands	South Holland		Europe	Netherlands	South Holland	genome	29775	Human	?	?	B.1	G	Dutch COVID-19 response team	Erasmus Medical Center	Bas Oude Munnink et al	https://www.gisaid.org	?	?	2020-06-06
Netherlands/ZuidHolland_191/2020	ncov	EPI_ISL_461363	?	2020-04-23	Europe	Netherlands	South Holland		Europe	Netherlands	South Holland	genome	29775	Human	?	?	B.1	G	Dutch COVID-19 response team	Erasmus Medical Center	Bas Oude Munnink et al	https://www.gisaid.org	?	?	2020-06-06
Netherlands/ZuidHolland_192/2020	ncov	EPI_ISL_461364	?	2020-04-23	Europe	Netherlands	South Holland		Europe	Netherlands	South Holland	genome	29775	Human	?	?	B.1	G	Dutch COVID-19 response team	Erasmus Medical Center	Bas Oude Munnink et al	https://www.gisaid.org	?	?	2020-06-06
Netherlands/ZuidHolland_193/2020	ncov	EPI_ISL_461365	?	2020-04-28	Europe	Netherlands	South Holland		Europe	Netherlands	South Holland	genome	29775	Human	?	?	B.1	G	Dutch COVID-19 response team	Erasmus Medical Center	Bas Oude Munnink et al	https://www.gisaid.org	?	?	2020-06-06
Netherlands/ZuidHolland_194/2020	ncov	EPI_ISL_461366	?	2020-05-11	Europe	Netherlands	South Holland		Europe	Netherlands	South Holland	genome	29775	Human	?	?	B.1	G	Dutch COVID-19 response team	Erasmus Medical Center	Bas Oude Munnink et al	https://www.gisaid.org	?	?	2020-06-06
Netherlands/ZuidHolland_195/2020	ncov	EPI_ISL_461367	?	2020-05-11	Europe	Netherlands	South Holland		Europe	Netherlands	South Holland	genome	29772	Human	?	?	B.1.8	G	Dutch COVID-19 response team	Erasmus Medical Center	Bas Oude Munnink et al	https://www.gisaid.org	?	?	2020-06-06
Netherlands/ZuidHolland_196/2020	ncov	EPI_ISL_461368	?	2020-05-02	Europe	Netherlands	South Holland		Europe	Netherlands	South Holland	genome	29775	Human	?	?	B.1	G	Dutch COVID-19 response team	Erasmus Medical Center	Bas Oude Munnink et al	https://www.gisaid.org	?	?	2020-06-06
Netherlands/ZuidHolland_198/2020	ncov	EPI_ISL_461370	?	2020-04-28	Europe	Netherlands	South Holland		Europe	Netherlands	South Holland	genome	29775	Human	?	?	B.1	G	Dutch COVID-19 response team	Erasmus Medical Center	Bas Oude Munnink et al	https://www.gisaid.org	?	?	2020-06-06
Netherlands/ZuidHolland_201/2020	ncov	EPI_ISL_461373	?	2020-05-03	Europe	Netherlands	South Holland		Europe	Netherlands	South Holland	genome	29775	Human	?	?	B.1.22	GH	Dutch COVID-19 response team	Erasmus Medical Center	Bas Oude Munnink et al	https://www.gisaid.org	?	?	2020-06-06
Netherlands/ZuidHolland_202/2020	ncov	EPI_ISL_461374	?	2020	Europe	Netherlands	South Holland		Europe	Netherlands	South Holland	genome	29775	Human	?	?	B.1.22	GH	Dutch COVID-19 response team	Erasmus Medical Center	Bas Oude Munnink et al	https://www.gisaid.org	?	?	2020-06-06
Netherlands/ZuidHolland_203/2020	ncov	EPI_ISL_461375	?	2020-05-03	Europe	Netherlands	South Holland		Europe	Netherlands	South Holland	genome	29775	Human	?	?	B.1.22	GH	Dutch COVID-19 response team	Erasmus Medical Center	Bas Oude Munnink et al	https://www.gisaid.org	?	?	2020-06-06
Netherlands/ZuidHolland_204/2020	ncov	EPI_ISL_461376	?	2020-05-04	Europe	Netherlands	South Holland		Europe	Netherlands	South Holland	genome	29775	Human	?	?	B.1.22	GH	Dutch COVID-19 response team	Erasmus Medical Center	Bas Oude Munnink et al	https://www.gisaid.org	?	?	2020-06-06
Netherlands/ZuidHolland_205/2020	ncov	EPI_ISL_461377	?	2020-05-04	Europe	Netherlands	South Holland		Europe	Netherlands	South Holland	genome	29775	Human	?	?	B.1.22	GH	Dutch COVID-19 response team	Erasmus Medical Center	Bas Oude Munnink et al	https://www.gisaid.org	?	?	2020-06-06
Netherlands/ZuidHolland_206/2020	ncov	EPI_ISL_461378	?	2020-05-06	Europe	Netherlands	South Holland		Europe	Netherlands	South Holland	genome	29775	Human	?	?	B.1.22	GH	Dutch COVID-19 response team	Erasmus Medical Center	Bas Oude Munnink et al	https://www.gisaid.org	?	?	2020-06-06
Netherlands/ZuidHolland_207/2020	ncov	EPI_ISL_461379	?	2020-05-06	Europe	Netherlands	South Holland		Europe	Netherlands	South Holland	genome	29775	Human	?	?	B.1.22	GH	Dutch COVID-19 response team	Erasmus Medical Center	Bas Oude Munnink et al	https://www.gisaid.org	?	?	2020-06-06
Netherlands/ZuidHolland_208/2020	ncov	EPI_ISL_461380	?	2020-05-06	Europe	Netherlands	South Holland		Europe	Netherlands	South Holland	genome	29775	Human	?	?	B.1.22	GH	Dutch COVID-19 response team	Erasmus Medical Center	Bas Oude Munnink et al	https://www.gisaid.org	?	?	2020-06-06
Netherlands/ZuidHolland_209/2020	ncov	EPI_ISL_461381	?	2020-05-06	Europe	Netherlands	South Holland		Europe	Netherlands	South Holland	genome	29775	Human	?	?	B.1.22	GH	Dutch COVID-19 response team	Erasmus Medical Center	Bas Oude Munnink et al	https://www.gisaid.org	?	?	2020-06-06
Netherlands/ZuidHolland_210/2020	ncov	EPI_ISL_461382	?	2020	Europe	Netherlands	South Holland		Europe	Netherlands	South Holland	genome	29775	Human	?	?	B.1.22	GH	Dutch COVID-19 response team	Erasmus Medical Center	Bas Oude Munnink et al	https://www.gisaid.org	?	?	2020-06-06
Netherlands/ZuidHolland_211/2020	ncov	EPI_ISL_461383	?	2020-05-07	Europe	Netherlands	South Holland		Europe	Netherlands	South Holland	genome	29775	Human	?	?	B.1.22	GH	Dutch COVID-19 response team	Erasmus Medical Center	Bas Oude Munnink et al	https://www.gisaid.org	?	?	2020-06-06
Netherlands/ZuidHolland_212/2020	ncov	EPI_ISL_461384	?	2020-05-07	Europe	Netherlands	South Holland		Europe	Netherlands	South Holland	genome	29775	Human	?	?	B.1.22	GH	Dutch COVID-19 response team	Erasmus Medical Center	Bas Oude Munnink et al	https://www.gisaid.org	?	?	2020-06-06
Netherlands/ZuidHolland_213/2020	ncov	EPI_ISL_461385	?	2020-05-08	Europe	Netherlands	South Holland		Europe	Netherlands	South Holland	genome	29775	Human	?	?	B.1.22	GH	Dutch COVID-19 response team	Erasmus Medical Center	Bas Oude Munnink et al	https://www.gisaid.org	?	?	2020-06-06
Netherlands/ZuidHolland_214/2020	ncov	EPI_ISL_461386	?	2020-05-08	Europe	Netherlands	South Holland		Europe	Netherlands	South Holland	genome	29775	Human	?	?	B.1.22	GH	Dutch COVID-19 response team	Erasmus Medical Center	Bas Oude Munnink et al	https://www.gisaid.org	?	?	2020-06-06
Netherlands/ZuidHolland_215/2020	ncov	EPI_ISL_461387	?	2020-05-08	Europe	Netherlands	South Holland		Europe	Netherlands	South Holland	genome	29775	Human	?	?	B.1.22	GH	Dutch COVID-19 response team	Erasmus Medical Center	Bas Oude Munnink et al	https://www.gisaid.org	?	?	2020-06-06
Netherlands/ZuidHolland_216/2020	ncov	EPI_ISL_461388	?	2020-05-08	Europe	Netherlands	South Holland		Europe	Netherlands	South Holland	genome	29775	Human	?	?	B.1.22	GH	Dutch COVID-19 response team	Erasmus Medical Center	Bas Oude Munnink et al	https://www.gisaid.org	?	?	2020-06-06
Netherlands/ZuidHolland_217/2020	ncov	EPI_ISL_461389	?	2020-05-09	Europe	Netherlands	South Holland		Europe	Netherlands	South Holland	genome	29775	Human	?	?	B.1.22	GH	Dutch COVID-19 response team	Erasmus Medical Center	Bas Oude Munnink et al	https://www.gisaid.org	?	?	2020-06-06
Netherlands/ZuidHolland_218/2020	ncov	EPI_ISL_461390	?	2020-05-09	Europe	Netherlands	South Holland		Europe	Netherlands	South Holland	genome	29775	Human	?	?	B.1.22	GH	Dutch COVID-19 response team	Erasmus Medical Center	Bas Oude Munnink et al	https://www.gisaid.org	?	?	2020-06-06
Netherlands/ZuidHolland_219/2020	ncov	EPI_ISL_461391	?	2020-05-10	Europe	Netherlands	South Holland		Europe	Netherlands	South Holland	genome	29775	Human	?	?	B.1.22	GH	Dutch COVID-19 response team	Erasmus Medical Center	Bas Oude Munnink et al	https://www.gisaid.org	?	?	2020-06-06
Netherlands/ZuidHolland_220/2020	ncov	EPI_ISL_461392	?	2020	Europe	Netherlands	South Holland		Europe	Netherlands	South Holland	genome	29775	Human	?	?	B.1.22	GH	Dutch COVID-19 response team	Erasmus Medical Center	Bas Oude Munnink et al	https://www.gisaid.org	?	?	2020-06-06
Netherlands/ZuidHolland_221/2020	ncov	EPI_ISL_461393	?	2020	Europe	Netherlands	South Holland		Europe	Netherlands	South Holland	genome	29775	Human	?	?	B.1.22	GH	Dutch COVID-19 response team	Erasmus Medical Center	Bas Oude Munnink et al	https://www.gisaid.org	?	?	2020-06-06
Netherlands/ZuidHolland_222/2020	ncov	EPI_ISL_461394	?	2020-05-11	Europe	Netherlands	South Holland		Europe	Netherlands	South Holland	genome	29775	Human	?	?	B.1.22	GH	Dutch COVID-19 response team	Erasmus Medical Center	Bas Oude Munnink et al	https://www.gisaid.org	?	?	2020-06-06
Netherlands/ZuidHolland_223/2020	ncov	EPI_ISL_461395	?	2020	Europe	Netherlands	South Holland		Europe	Netherlands	South Holland	genome	29775	Human	?	?	B.1.22	GH	Dutch COVID-19 response team	Erasmus Medical Center	Bas Oude Munnink et al	https://www.gisaid.org	?	?	2020-06-06
Netherlands/ZuidHolland_224/2020	ncov	EPI_ISL_461396	?	2020-05-12	Europe	Netherlands	South Holland		Europe	Netherlands	South Holland	genome	29775	Human	?	?	B.1.22	GH	Dutch COVID-19 response team	Erasmus Medical Center	Bas Oude Munnink et al	https://www.gisaid.org	?	?	2020-06-06
Netherlands/ZuidHolland_225/2020	ncov	EPI_ISL_461397	?	2020-05-14	Europe	Netherlands	South Holland		Europe	Netherlands	South Holland	genome	29775	Human	?	?	B.1.22	GH	Dutch COVID-19 response team	Erasmus Medical Center	Bas Oude Munnink et al	https://www.gisaid.org	?	?	2020-06-06
Netherlands/ZuidHolland_226/2020	ncov	EPI_ISL_461398	?	2020-05-03	Europe	Netherlands	South Holland		Europe	Netherlands	South Holland	genome	29775	Human	?	?	B.1.22	GH	Dutch COVID-19 response team	Erasmus Medical Center	Bas Oude Munnink et al	https://www.gisaid.org	?	?	2020-06-06
USA/WA-UW-4657/2020	ncov	EPI_ISL_461399	?	2020-04-06	North America	USA	Washington		North America	USA	Washington	genome	29551	Human	?	?	A.1	S	UW Virology Lab	UW Virology Lab	Pavitra Roychoudhury et al	https://www.gisaid.org	?	?	2020-06-06
Canada/QC_AO7/2020	ncov	EPI_ISL_463922	?	2020-04-09	North America	Canada	Quebec		North America	Canada	Quebec	genome	29903	Human	?	?	B.1	G	Laboratoire de microbiologie, Hopital de Verdun	Smith Laboratory, Centre de Recherche CHU Sainte-Justine	Martin Smith et al	https://www.gisaid.org	?	?	2020-06-11
Canada/QC_AO9/2020	ncov	EPI_ISL_463923	?	2020-04-09	North America	Canada	Quebec		North America	Canada	Quebec	genome	29903	Human	?	?	B.1	G	Laboratoire de microbiologie, Hopital de Verdun	Smith Laboratory, Centre de Recherche CHU Sainte-Justine	Martin Smith et al	https://www.gisaid.org	?	?	2020-06-11
Canada/QC_AQ1/2020	ncov	EPI_ISL_463927	?	2020-04-02	North America	Canada	Quebec		North America	Canada	Quebec	genome	29894	Human	?	?	B.1	GH	Laboratoire de microbiologie, Hopital de Verdun	Smith Laboratory, Centre de Recherche CHU Sainte-Justine	Martin Smith et al	https://www.gisaid.org	?	?	2020-06-11
Canada/QC_AQ5/2020	ncov	EPI_ISL_463929	?	2020-04-03	North America	Canada	Quebec		North America	Canada	Quebec	genome	29903	Human	?	?	B.1	G	Laboratoire de microbiologie, Hopital de Verdun	Smith Laboratory, Centre de Recherche CHU Sainte-Justine	Martin Smith et al	https://www.gisaid.org	?	?	2020-06-11
Canada/QC_AQ6/2020	ncov	EPI_ISL_463930	?	2020-04-02	North America	Canada	Quebec		North America	Canada	Quebec	genome	29903	Human	?	?	B.1	G	Laboratoire de microbiologie, Hopital de Verdun	Smith Laboratory, Centre de Recherche CHU Sainte-Justine	Martin Smith et al	https://www.gisaid.org	?	?	2020-06-11
Canada/QC_AR3/2020	ncov	EPI_ISL_463931	?	2020-04-04	North America	Canada	Quebec		North America	Canada	Quebec	genome	29903	Human	?	?	B.1	G	Laboratoire de microbiologie, Hopital de Verdun	Smith Laboratory, Centre de Recherche CHU Sainte-Justine	Martin Smith et al	https://www.gisaid.org	?	?	2020-06-11
Canada/QC_AR6/2020	ncov	EPI_ISL_463933	?	2020-04-01	North America	Canada	Quebec		North America	Canada	Quebec	genome	29903	Human	?	?	B.1	G	Laboratoire de microbiologie, Hopital de Verdun	Smith Laboratory, Centre de Recherche CHU Sainte-Justine	Martin Smith et al	https://www.gisaid.org	?	?	2020-06-11
Canada/QC_AS4/2020	ncov	EPI_ISL_463936	?	2020-04-02	North America	Canada	Quebec		North America	Canada	Quebec	genome	29903	Human	?	?	B.1	G	Laboratoire de microbiologie, Hopital de Verdun	Smith Laboratory, Centre de Recherche CHU Sainte-Justine	Martin Smith et al	https://www.gisaid.org	?	?	2020-06-11
Canada/QC_AT3/2020	ncov	EPI_ISL_463940	?	2020-03-31	North America	Canada	Quebec		North America	Canada	Quebec	genome	29903	Human	?	?	B.1	G	Laboratoire de microbiologie, Hopital de Verdun	Smith Laboratory, Centre de Recherche CHU Sainte-Justine	Martin Smith et al	https://www.gisaid.org	?	?	2020-06-11
Canada/QC_AT7/2020	ncov	EPI_ISL_463942	?	2020-04-03	North America	Canada	Quebec		North America	Canada	Quebec	genome	29903	Human	?	?	B.1	GH	Laboratoire de microbiologie, Hopital de Verdun	Smith Laboratory, Centre de Recherche CHU Sainte-Justine	Martin Smith et al	https://www.gisaid.org	?	?	2020-06-11
Canada/QC_AT8/2020	ncov	EPI_ISL_463943	?	2020-04-04	North America	Canada	Quebec		North America	Canada	Quebec	genome	29903	Human	?	?	B.1	GH	Laboratoire de microbiologie, Hopital de Verdun	Smith Laboratory, Centre de Recherche CHU Sainte-Justine	Martin Smith et al	https://www.gisaid.org	?	?	2020-06-11
Canada/QC_AU7/2020	ncov	EPI_ISL_463946	?	2020-04-03	North America	Canada	Quebec		North America	Canada	Quebec	genome	29903	Human	?	?	B.1	G	Laboratoire de microbiologie, Hopital de Verdun	Smith Laboratory, Centre de Recherche CHU Sainte-Justine	Martin Smith et al	https://www.gisaid.org	?	?	2020-06-11
Canada/QC_AU8/2020	ncov	EPI_ISL_463947	?	2020-04-04	North America	Canada	Quebec		North America	Canada	Quebec	genome	29903	Human	?	?	B.1.3	GH	Laboratoire de microbiologie, Hopital de Verdun	Smith Laboratory, Centre de Recherche CHU Sainte-Justine	Martin Smith et al	https://www.gisaid.org	?	?	2020-06-11
Canada/QC_AU9/2020	ncov	EPI_ISL_463948	?	2020-04-06	North America	Canada	Quebec		North America	Canada	Quebec	genome	29903	Human	?	?	B.1	G	Laboratoire de microbiologie, Hopital de Verdun	Smith Laboratory, Centre de Recherche CHU Sainte-Justine	Martin Smith et al	https://www.gisaid.org	?	?	2020-06-11
Canada/QC_AX6/2020	ncov	EPI_ISL_463953	?	2020-04-13	North America	Canada	Quebec		North America	Canada	Quebec	genome	29903	Human	?	?	B.1	G	Laboratoire de microbiologie, Hopital de Verdun	Smith Laboratory, Centre de Recherche CHU Sainte-Justine	Martin Smith et al	https://www.gisaid.org	?	?	2020-06-11
Canada/QC_AY1/2020	ncov	EPI_ISL_463954	?	2020-04-12	North America	Canada	Quebec		North America	Canada	Quebec	genome	29903	Human	?	?	B.1	G	Laboratoire de microbiologie, Hopital de Verdun	Smith Laboratory, Centre de Recherche CHU Sainte-Justine	Martin Smith et al	https://www.gisaid.org	?	?	2020-06-11
Canada/QC_AY9/2020	ncov	EPI_ISL_463957	?	2020-04-11	North America	Canada	Quebec		North America	Canada	Quebec	genome	29903	Human	?	?	B.1	G	Laboratoire de microbiologie, Hopital de Verdun	Smith Laboratory, Centre de Recherche CHU Sainte-Justine	Martin Smith et al	https://www.gisaid.org	?	?	2020-06-11
Canada/ON_MU-S679/2020	ncov	EPI_ISL_463992	?	2020-04-09	North America	Canada	Ontario	Toronto	North America	Canada	Ontario	genome	29851	Human	?	?	B.1	GH	Toronto Invasive Bacterial Diseases Network	McMaster University	Allison McGeer et al	https://www.gisaid.org	?	?	2020-06-11
Canada/ON_MU-S7/2020	ncov	EPI_ISL_463993	?	2020-03-13	North America	Canada	Ontario	Toronto	North America	Canada	Ontario	genome	29853	Human	?	?	A.3	S	Toronto Invasive Bacterial Diseases Network	McMaster University	Allison McGeer et al	https://www.gisaid.org	?	?	2020-06-11
Canada/ON_MU-S82/2020	ncov	EPI_ISL_463994	?	2020-03-19	North America	Canada	Ontario	Toronto	North America	Canada	Ontario	genome	29823	Human	?	?	B.1	GH	Toronto Invasive Bacterial Diseases Network	McMaster University	Allison McGeer et al	https://www.gisaid.org	?	?	2020-06-11
Canada/ON-UHTC_0078/2020	ncov	EPI_ISL_463995	?	2020-04-17	North America	Canada	Ontario		North America	Canada	Ontario	genome	29903	Human	?	?	B.1.1	GR	Unity Health Toronto	Ontario Institute for Cancer Research	Ramzi Fattouh et al	https://www.gisaid.org	?	?	2020-06-11
Canada/ON-UHTC_0071/2020	ncov	EPI_ISL_463996	?	2020-04-23	North America	Canada	Ontario		North America	Canada	Ontario	genome	29903	Human	?	?	B.1	GH	Unity Health Toronto	Ontario Institute for Cancer Research	Ramzi Fattouh et al	https://www.gisaid.org	?	?	2020-06-11
Canada/ON-UHTC_0067/2020	ncov	EPI_ISL_463997	?	2020-04-10	North America	Canada	Ontario		North America	Canada	Ontario	genome	29903	Human	?	?	B.1	GH	Unity Health Toronto	Ontario Institute for Cancer Research	Ramzi Fattouh et al	https://www.gisaid.org	?	?	2020-06-11
Canada/ON-UHTC_0082/2020	ncov	EPI_ISL_463998	?	2020-04-15	North America	Canada	Ontario		North America	Canada	Ontario	genome	29903	Human	?	?	B.1	GH	Unity Health Toronto	Ontario Institute for Cancer Research	Ramzi Fattouh et al	https://www.gisaid.org	?	?	2020-06-11
Canada/ON-UHTC_0075/2020	ncov	EPI_ISL_463999	?	2020-04-11	North America	Canada	Ontario		North America	Canada	Ontario	genome	29903	Human	?	?	B.1	GH	Unity Health Toronto	Ontario Institute for Cancer Research	Ramzi Fattouh et al	https://www.gisaid.org	?	?	2020-06-11
Shandong/LY001-2/2020	ncov	EPI_ISL_414934	?	2020-01-21	Asia	China	Shandong		Asia	China	Shandong	genome	29870	Human	62	Female	A	S	Shandong Provincial Center for Disease Control and Prevention	Beijing Institute of Microbiology and Epidemiology	Xiao-Lin Jiang et al	https://www.gisaid.org	Transmission Potential of Asymptomatic and Paucisymptomatic Severe Acute Respiratory Syndrome Coronavirus 2 Infections: A 3-Family Cluster Study in China	https://dx.doi.org/10.1093/infdis/jiaa206	2020-03-16
Shandong/LY003-2/2020	ncov	EPI_ISL_414936	?	2020-01-23	Asia	China	Shandong		Asia	China	Shandong	genome	29535	Human	37	Male	A	S	Shandong Provincial Center for Disease Control and Prevention	Beijing Institute of Microbiology and Epidemiology	Xiao-Lin Jiang et al	https://www.gisaid.org	Transmission Potential of Asymptomatic and Paucisymptomatic Severe Acute Respiratory Syndrome Coronavirus 2 Infections: A 3-Family Cluster Study in China	https://dx.doi.org/10.1093/infdis/jiaa206	2020-03-16
Shandong/LY004-2/2020	ncov	EPI_ISL_414937	?	2020-01-26	Asia	China	Shandong		Asia	China	Shandong	genome	29533	Human	35	Female	A	S	Shandong Provincial Center for Disease Control and Prevention	Beijing Institute of Microbiology and Epidemiology	Xiao-Lin Jiang et al	https://www.gisaid.org	Transmission Potential of Asymptomatic and Paucisymptomatic Severe Acute Respiratory Syndrome Coronavirus 2 Infections: A 3-Family Cluster Study in China	https://dx.doi.org/10.1093/infdis/jiaa206	2020-03-16
Shandong/LY005-2/2020	ncov	EPI_ISL_414938	?	2020-01-24	Asia	China	Shandong		Asia	China	Shandong	genome	29783	Human	53	Female	A	S	Shandong Provincial Center for Disease Control and Prevention	Beijing Institute of Microbiology and Epidemiology	Xiao-Lin Jiang et al	https://www.gisaid.org	Transmission Potential of Asymptomatic and Paucisymptomatic Severe Acute Respiratory Syndrome Coronavirus 2 Infections: A 3-Family Cluster Study in China	https://dx.doi.org/10.1093/infdis/jiaa206	2020-03-16
Shandong/LY007-2/2020	ncov	EPI_ISL_414940	?	2020-01-25	Asia	China	Shandong		Asia	China	Shandong	genome	29853	Human	35	Male	A	S	Shandong Provincial Center for Disease Control and Prevention	Beijing Institute of Microbiology and Epidemiology	Xiao-Lin Jiang et al	https://www.gisaid.org	Transmission Potential of Asymptomatic and Paucisymptomatic Severe Acute Respiratory Syndrome Coronavirus 2 Infections: A 3-Family Cluster Study in China	https://dx.doi.org/10.1093/infdis/jiaa206	2020-03-16
Shandong/LY008-2/2020	ncov	EPI_ISL_414941	?	2020-01-30	Asia	China	Shandong		Asia	China	Shandong	genome	29868	Human	0	Female	A	S	Shandong Provincial Center for Disease Control and Prevention	Beijing Institute of Microbiology and Epidemiology	Xiao-Lin Jiang et al	https://www.gisaid.org	Transmission Potential of Asymptomatic and Paucisymptomatic Severe Acute Respiratory Syndrome Coronavirus 2 Infections: A 3-Family Cluster Study in China	https://dx.doi.org/10.1093/infdis/jiaa206	2020-03-16
USA/WA-UW-1879/2020	ncov	EPI_ISL_424300	?	2020-03-21	North America	USA	Washington		North America	USA	Washington	genome	29860	Human	?	?	B.1	GH	UW Virology Lab	UW Virology Lab	Pavitra Roychoudhury et al	https://www.gisaid.org	?	?	2020-04-12
USA/WA-UW-1948/2020	ncov	EPI_ISL_424301	?	2020-03-24	North America	USA	Washington		North America	USA	Washington	genome	29838	Human	?	?	B.4	O	UW Virology Lab	UW Virology Lab	Pavitra Roychoudhury et al	https://www.gisaid.org	?	?	2020-04-12
USA/WA-UW-1878/2020	ncov	EPI_ISL_424302	?	2020-03-24	North America	USA	Washington		North America	USA	Washington	genome	29865	Human	?	?	B.1	GH	UW Virology Lab	UW Virology Lab	Pavitra Roychoudhury et al	https://www.gisaid.org	?	?	2020-04-12
USA/WA-UW-1930/2020	ncov	EPI_ISL_424304	?	2020-03-24	North America	USA	Washington		North America	USA	Washington	genome	29830	Human	?	?	B.1.26	GH	UW Virology Lab	UW Virology Lab	Pavitra Roychoudhury et al	https://www.gisaid.org	?	?	2020-04-12
USA/WA-UW-1877/2020	ncov	EPI_ISL_424305	?	2020-03-24	North America	USA	Washington		North America	USA	Washington	genome	29682	Human	?	?	B.1	GH	UW Virology Lab	UW Virology Lab	Pavitra Roychoudhury et al	https://www.gisaid.org	?	?	2020-04-12
USA/WA-UW-1874/2020	ncov	EPI_ISL_424306	?	2020-03-23	North America	USA	Washington		North America	USA	Washington	genome	29548	Human	?	?	B.1	G	UW Virology Lab	UW Virology Lab	Pavitra Roychoudhury et al	https://www.gisaid.org	?	?	2020-04-12
USA/OR-UW-1885/2020	ncov	EPI_ISL_424307	?	2020-03-23	North America	USA	Oregon		North America	USA	Oregon	genome	29869	Human	?	?	B.1	GH	UW Virology Lab	UW Virology Lab	Pavitra Roychoudhury et al	https://www.gisaid.org	?	?	2020-04-12
USA/OR-UW-1887/2020	ncov	EPI_ISL_424308	?	2020-03-22	North America	USA	Oregon		North America	USA	Oregon	genome	29539	Human	?	?	A.1	O	UW Virology Lab	UW Virology Lab	Pavitra Roychoudhury et al	https://www.gisaid.org	?	?	2020-04-12
USA/WA-UW-1881/2020	ncov	EPI_ISL_424309	?	2020-03-24	North America	USA	Washington		North America	USA	Washington	genome	29872	Human	?	?	B.1	GH	UW Virology Lab	UW Virology Lab	Pavitra Roychoudhury et al	https://www.gisaid.org	?	?	2020-04-12
USA/WA-UW-1888/2020	ncov	EPI_ISL_424310	?	2020-03-23	North America	USA	Washington		North America	USA	Washington	genome	29691	Human	?	?	B.1	GH	UW Virology Lab	UW Virology Lab	Pavitra Roychoudhury et al	https://www.gisaid.org	?	?	2020-04-12
USA/WA-UW-1880/2020	ncov	EPI_ISL_424311	?	2020-03-24	North America	USA	Washington		North America	USA	Washington	genome	29892	Human	?	?	B.1	GH	UW Virology Lab	UW Virology Lab	Pavitra Roychoudhury et al	https://www.gisaid.org	?	?	2020-04-12
USA/WA-UW-1955/2020	ncov	EPI_ISL_424312	?	2020-03-24	North America	USA	Washington		North America	USA	Washington	genome	29870	Human	?	?	B.1	GH	UW Virology Lab	UW Virology Lab	Pavitra Roychoudhury et al	https://www.gisaid.org	?	?	2020-04-12
USA/WA-UW-1956/2020	ncov	EPI_ISL_424313	?	2020-03-24	North America	USA	Washington		North America	USA	Washington	genome	29870	Human	?	?	B.1	GH	UW Virology Lab	UW Virology Lab	Pavitra Roychoudhury et al	https://www.gisaid.org	?	?	2020-04-12
USA/WA-UW-1921/2020	ncov	EPI_ISL_424314	?	2020-03-24	North America	USA	Washington		North America	USA	Washington	genome	29864	Human	?	?	B.1	GH	UW Virology Lab	UW Virology Lab	Pavitra Roychoudhury et al	https://www.gisaid.org	?	?	2020-04-12
USA/ID-UW-1957/2020	ncov	EPI_ISL_424315	?	2020-03-20	North America	USA	Idaho		North America	USA	Idaho	genome	29597	Human	?	?	B.1	G	UW Virology Lab	UW Virology Lab	Pavitra Roychoudhury et al	https://www.gisaid.org	?	?	2020-04-12
USA/WA-UW-1968/2020	ncov	EPI_ISL_424326	?	2020-03-20	North America	USA	Washington		North America	USA	Washington	genome	29846	Human	?	?	A.1	S	UW Virology Lab	UW Virology Lab	Pavitra Roychoudhury et al	https://www.gisaid.org	?	?	2020-04-12
USA/WA-UW-1947/2020	ncov	EPI_ISL_424327	?	2020-03-23	North America	USA	Washington		North America	USA	Washington	genome	29987	Human	?	?	B.1	GH	UW Virology Lab	UW Virology Lab	Pavitra Roychoudhury et al	https://www.gisaid.org	?	?	2020-04-12
USA/WA-UW-1984/2020	ncov	EPI_ISL_424329	?	2020-03-24	North America	USA	Washington		North America	USA	Washington	genome	29836	Human	?	?	A.1	S	UW Virology Lab	UW Virology Lab	Pavitra Roychoudhury et al	https://www.gisaid.org	?	?	2020-04-12
USA/WA-UW-1865/2020	ncov	EPI_ISL_424330	?	2020-03-23	North America	USA	Washington		North America	USA	Washington	genome	29833	Human	?	?	B.1	GH	UW Virology Lab	UW Virology Lab	Pavitra Roychoudhury et al	https://www.gisaid.org	?	?	2020-04-12
USA/WA-UW-1907/2020	ncov	EPI_ISL_424331	?	2020-03-22	North America	USA	Washington		North America	USA	Washington	genome	29683	Human	?	?	B.1	GH	UW Virology Lab	UW Virology Lab	Pavitra Roychoudhury et al	https://www.gisaid.org	?	?	2020-04-12
USA/WA-UW-1917/2020	ncov	EPI_ISL_424332	?	2020-03-22	North America	USA	Washington		North America	USA	Washington	genome	29827	Human	?	?	B.1.1	GR	UW Virology Lab	UW Virology Lab	Pavitra Roychoudhury et al	https://www.gisaid.org	?	?	2020-04-12
USA/WA-UW-2006/2020	ncov	EPI_ISL_424333	?	2020-03-24	North America	USA	Washington		North America	USA	Washington	genome	29858	Human	?	?	B.1	GH	UW Virology Lab	UW Virology Lab	Pavitra Roychoudhury et al	https://www.gisaid.org	?	?	2020-04-12
USA/WA-UW-1994/2020	ncov	EPI_ISL_424334	?	2020-03-24	North America	USA	Washington		North America	USA	Washington	genome	29685	Human	?	?	B.1	GH	UW Virology Lab	UW Virology Lab	Pavitra Roychoudhury et al	https://www.gisaid.org	?	?	2020-04-12
USA/WA-UW-1998/2020	ncov	EPI_ISL_424335	?	2020-03-24	North America	USA	Washington		North America	USA	Washington	genome	29707	Human	?	?	B.1	GH	UW Virology Lab	UW Virology Lab	Pavitra Roychoudhury et al	https://www.gisaid.org	?	?	2020-04-12
USA/WA-UW-1988/2020	ncov	EPI_ISL_424336	?	2020-03-24	North America	USA	Washington		North America	USA	Washington	genome	29482	Human	?	?	A.1	O	UW Virology Lab	UW Virology Lab	Pavitra Roychoudhury et al	https://www.gisaid.org	?	?	2020-04-12
USA/WA-UW-1977/2020	ncov	EPI_ISL_424337	?	2020-03-24	North America	USA	Washington		North America	USA	Washington	genome	29863	Human	?	?	B.1	GH	UW Virology Lab	UW Virology Lab	Pavitra Roychoudhury et al	https://www.gisaid.org	?	?	2020-04-12
Iceland/356/2020	ncov	EPI_ISL_424380	?	2020-03-19	Europe	Iceland	Reykjavik		Europe	Iceland	Reykjavik	genome	29903	Human	55	Female	B.1.5.1	G	The National University Hospital of Iceland	deCODE genetics	Daniel F Gudbjartsson et al	https://www.gisaid.org	Spread of SARS-CoV-2 in the Icelandic Population	https://dx.doi.org/10.1056/NEJMoa2006100	2020-04-13
Iceland/357/2020	ncov	EPI_ISL_424381	?	2020-03-19	Europe	Iceland	Reykjavik		Europe	Iceland	Reykjavik	genome	29903	Human	63	Male	B.2.7	V	The National University Hospital of Iceland	deCODE genetics	Daniel F Gudbjartsson et al	https://www.gisaid.org	Spread of SARS-CoV-2 in the Icelandic Population	https://dx.doi.org/10.1056/NEJMoa2006100	2020-04-13
Iceland/358/2020	ncov	EPI_ISL_424382	?	2020-03-19	Europe	Iceland	Reykjavik		Europe	Iceland	Reykjavik	genome	29903	Human	26	Female	B.2.7	V	The National University Hospital of Iceland	deCODE genetics	Daniel F Gudbjartsson et al	https://www.gisaid.org	Spread of SARS-CoV-2 in the Icelandic Population	https://dx.doi.org/10.1056/NEJMoa2006100	2020-04-13
Australia/VIC483/2020	ncov	EPI_ISL_426914	?	2020-03-29	Oceania	Australia	Victoria		Oceania	Australia	Victoria	genome	29903	Human	26	Male	B.1.1.1	GR	Microbiological Diagnostic Unit Public Health Laboratory	Microbiological Diagnostic Unit Public Health Laboratory	Seemann T. et al	https://www.gisaid.org	Tracking the COVID-19 pandemic in Australia using genomics	https://dx.doi.org/10.1101/2020.05.12.20099929	2020-04-17
Australia/VIC486/2020	ncov	EPI_ISL_426917	?	2020-03-29	Oceania	Australia	Victoria		Oceania	Australia	Victoria	genome	29903	Human	59	Male	B.1.23	G	Microbiological Diagnostic Unit Public Health Laboratory	Microbiological Diagnostic Unit Public Health Laboratory	Seemann T. et al	https://www.gisaid.org	Tracking the COVID-19 pandemic in Australia using genomics	https://dx.doi.org/10.1101/2020.05.12.20099929	2020-04-17
Australia/VIC487/2020	ncov	EPI_ISL_426918	?	2020-03-29	Oceania	Australia	Victoria		Oceania	Australia	Victoria	genome	29903	Human	27	Male	B.1.1	GR	Microbiological Diagnostic Unit Public Health Laboratory	Microbiological Diagnostic Unit Public Health Laboratory	Seemann T. et al	https://www.gisaid.org	Tracking the COVID-19 pandemic in Australia using genomics	https://dx.doi.org/10.1101/2020.05.12.20099929	2020-04-17
Australia/VIC488/2020	ncov	EPI_ISL_426919	?	2020-03-29	Oceania	Australia	Victoria		Oceania	Australia	Victoria	genome	29903	Human	20	Male	B.1.23	G	Microbiological Diagnostic Unit Public Health Laboratory	Microbiological Diagnostic Unit Public Health Laboratory	Seemann T. et al	https://www.gisaid.org	Tracking the COVID-19 pandemic in Australia using genomics	https://dx.doi.org/10.1101/2020.05.12.20099929	2020-04-17
Australia/VIC489/2020	ncov	EPI_ISL_426920	?	2020-03-29	Oceania	Australia	Victoria		Oceania	Australia	Victoria	genome	29903	Human	23	Female	B.1	G	Microbiological Diagnostic Unit Public Health Laboratory	Microbiological Diagnostic Unit Public Health Laboratory	Seemann T. et al	https://www.gisaid.org	Tracking the COVID-19 pandemic in Australia using genomics	https://dx.doi.org/10.1101/2020.05.12.20099929	2020-04-17
Australia/VIC490/2020	ncov	EPI_ISL_426921	?	2020-03-30	Oceania	Australia	Victoria		Oceania	Australia	Victoria	genome	29903	Human	58	Female	B.1.23	G	Microbiological Diagnostic Unit Public Health Laboratory	Microbiological Diagnostic Unit Public Health Laboratory	Seemann T. et al	https://www.gisaid.org	Tracking the COVID-19 pandemic in Australia using genomics	https://dx.doi.org/10.1101/2020.05.12.20099929	2020-04-17
Australia/VIC491/2020	ncov	EPI_ISL_426922	?	2020-03-30	Oceania	Australia	Victoria		Oceania	Australia	Victoria	genome	29903	Human	54	Male	B.1.23	G	Microbiological Diagnostic Unit Public Health Laboratory	Microbiological Diagnostic Unit Public Health Laboratory	Seemann T. et al	https://www.gisaid.org	Tracking the COVID-19 pandemic in Australia using genomics	https://dx.doi.org/10.1101/2020.05.12.20099929	2020-04-17
Australia/VIC619/2020	ncov	EPI_ISL_426923	?	2020-03-28	Oceania	Australia	Victoria		Oceania	Australia	Victoria	genome	29903	Human	?	Male	B.1.5	G	Victorian Infectious Diseases Reference Laboratory (VIDRL)	Microbiological Diagnostic Unit Public Health Laboratory and Victorian Infectious Diseases Reference Laboratory, Doherty Institute	Caly L. et al	https://www.gisaid.org	Tracking the COVID-19 pandemic in Australia using genomics	https://dx.doi.org/10.1101/2020.05.12.20099929	2020-04-17
Australia/VIC620/2020	ncov	EPI_ISL_426924	?	2020-03-28	Oceania	Australia	Victoria		Oceania	Australia	Victoria	genome	29903	Human	7	Female	B.1.5	G	Victorian Infectious Diseases Reference Laboratory (VIDRL)	Microbiological Diagnostic Unit Public Health Laboratory and Victorian Infectious Diseases Reference Laboratory, Doherty Institute	Caly L. et al	https://www.gisaid.org	Tracking the COVID-19 pandemic in Australia using genomics	https://dx.doi.org/10.1101/2020.05.12.20099929	2020-04-17
Australia/VIC622/2020	ncov	EPI_ISL_426926	?	2020-03-29	Oceania	Australia	Victoria		Oceania	Australia	Victoria	genome	29903	Human	33	Female	B.1.5	G	Victorian Infectious Diseases Reference Laboratory (VIDRL)	Microbiological Diagnostic Unit Public Health Laboratory and Victorian Infectious Diseases Reference Laboratory, Doherty Institute	Caly L. et al	https://www.gisaid.org	Tracking the COVID-19 pandemic in Australia using genomics	https://dx.doi.org/10.1101/2020.05.12.20099929	2020-04-17
Australia/VIC623/2020	ncov	EPI_ISL_426927	?	2020-03-28	Oceania	Australia	Victoria		Oceania	Australia	Victoria	genome	29903	Human	27	Male	A.5	S	Victorian Infectious Diseases Reference Laboratory (VIDRL)	Microbiological Diagnostic Unit Public Health Laboratory and Victorian Infectious Diseases Reference Laboratory, Doherty Institute	Caly L. et al	https://www.gisaid.org	Tracking the COVID-19 pandemic in Australia using genomics	https://dx.doi.org/10.1101/2020.05.12.20099929	2020-04-17
Australia/VIC625/2020	ncov	EPI_ISL_426929	?	2020-03-28	Oceania	Australia	Victoria		Oceania	Australia	Victoria	genome	29903	Human	20	Female	B.1	GH	Victorian Infectious Diseases Reference Laboratory (VIDRL)	Microbiological Diagnostic Unit Public Health Laboratory and Victorian Infectious Diseases Reference Laboratory, Doherty Institute	Caly L. et al	https://www.gisaid.org	Tracking the COVID-19 pandemic in Australia using genomics	https://dx.doi.org/10.1101/2020.05.12.20099929	2020-04-17
Australia/VIC626/2020	ncov	EPI_ISL_426930	?	2020-03-28	Oceania	Australia	Victoria		Oceania	Australia	Victoria	genome	29903	Human	60	Male	B.4	O	Victorian Infectious Diseases Reference Laboratory (VIDRL)	Microbiological Diagnostic Unit Public Health Laboratory and Victorian Infectious Diseases Reference Laboratory, Doherty Institute	Caly L. et al	https://www.gisaid.org	Tracking the COVID-19 pandemic in Australia using genomics	https://dx.doi.org/10.1101/2020.05.12.20099929	2020-04-17
Australia/VIC627/2020	ncov	EPI_ISL_426931	?	2020-03-29	Oceania	Australia	Victoria		Oceania	Australia	Victoria	genome	29906	Human	28	Male	B.4	O	Victorian Infectious Diseases Reference Laboratory (VIDRL)	Microbiological Diagnostic Unit Public Health Laboratory and Victorian Infectious Diseases Reference Laboratory, Doherty Institute	Caly L. et al	https://www.gisaid.org	Tracking the COVID-19 pandemic in Australia using genomics	https://dx.doi.org/10.1101/2020.05.12.20099929	2020-04-17
Australia/VIC628/2020	ncov	EPI_ISL_426932	?	2020-03-29	Oceania	Australia	Victoria		Oceania	Australia	Victoria	genome	29903	Human	21	Male	B.1.23	G	Victorian Infectious Diseases Reference Laboratory (VIDRL)	Microbiological Diagnostic Unit Public Health Laboratory and Victorian Infectious Diseases Reference Laboratory, Doherty Institute	Caly L. et al	https://www.gisaid.org	Tracking the COVID-19 pandemic in Australia using genomics	https://dx.doi.org/10.1101/2020.05.12.20099929	2020-04-17
Australia/VIC637/2020	ncov	EPI_ISL_426933	?	2020-03-28	Oceania	Australia	Victoria		Oceania	Australia	Victoria	genome	29903	Human	51	Male	B.1.33	G	Victorian Infectious Diseases Reference Laboratory (VIDRL)	Microbiological Diagnostic Unit Public Health Laboratory and Victorian Infectious Diseases Reference Laboratory, Doherty Institute	Caly L. et al	https://www.gisaid.org	Tracking the COVID-19 pandemic in Australia using genomics	https://dx.doi.org/10.1101/2020.05.12.20099929	2020-04-17
Australia/VIC638/2020	ncov	EPI_ISL_426934	?	2020-03-29	Oceania	Australia	Victoria		Oceania	Australia	Victoria	genome	29903	Human	38	Male	B.1.1	GR	Victorian Infectious Diseases Reference Laboratory (VIDRL)	Microbiological Diagnostic Unit Public Health Laboratory and Victorian Infectious Diseases Reference Laboratory, Doherty Institute	Caly L. et al	https://www.gisaid.org	Tracking the COVID-19 pandemic in Australia using genomics	https://dx.doi.org/10.1101/2020.05.12.20099929	2020-04-17
Australia/VIC639/2020	ncov	EPI_ISL_426935	?	2020-03-29	Oceania	Australia	Victoria		Oceania	Australia	Victoria	genome	29903	Human	57	Male	B.1	GH	Victorian Infectious Diseases Reference Laboratory (VIDRL)	Microbiological Diagnostic Unit Public Health Laboratory and Victorian Infectious Diseases Reference Laboratory, Doherty Institute	Caly L. et al	https://www.gisaid.org	Tracking the COVID-19 pandemic in Australia using genomics	https://dx.doi.org/10.1101/2020.05.12.20099929	2020-04-17
Australia/VIC644/2020	ncov	EPI_ISL_426940	?	2020-03-28	Oceania	Australia	Victoria		Oceania	Australia	Victoria	genome	29903	Human	28	Female	B.1	GH	Victorian Infectious Diseases Reference Laboratory (VIDRL)	Microbiological Diagnostic Unit Public Health Laboratory and Victorian Infectious Diseases Reference Laboratory, Doherty Institute	Caly L. et al	https://www.gisaid.org	Tracking the COVID-19 pandemic in Australia using genomics	https://dx.doi.org/10.1101/2020.05.12.20099929	2020-04-17
Australia/VIC645/2020	ncov	EPI_ISL_426941	?	2020-03-28	Oceania	Australia	Victoria		Oceania	Australia	Victoria	genome	29903	Human	64	Female	B.4	O	Victorian Infectious Diseases Reference Laboratory (VIDRL)	Microbiological Diagnostic Unit Public Health Laboratory and Victorian Infectious Diseases Reference Laboratory, Doherty Institute	Caly L. et al	https://www.gisaid.org	Tracking the COVID-19 pandemic in Australia using genomics	https://dx.doi.org/10.1101/2020.05.12.20099929	2020-04-17
Australia/VIC646/2020	ncov	EPI_ISL_426942	?	2020-03-24	Oceania	Australia	Victoria		Oceania	Australia	Victoria	genome	29903	Human	71	Female	A.3	S	Victorian Infectious Diseases Reference Laboratory (VIDRL)	Microbiological Diagnostic Unit Public Health Laboratory and Victorian Infectious Diseases Reference Laboratory, Doherty Institute	Caly L. et al	https://www.gisaid.org	Tracking the COVID-19 pandemic in Australia using genomics	https://dx.doi.org/10.1101/2020.05.12.20099929	2020-04-17
Australia/VIC647/2020	ncov	EPI_ISL_426943	?	2020-03-28	Oceania	Australia	Victoria		Oceania	Australia	Victoria	genome	29903	Human	34	Female	A.2	S	Victorian Infectious Diseases Reference Laboratory (VIDRL)	Microbiological Diagnostic Unit Public Health Laboratory and Victorian Infectious Diseases Reference Laboratory, Doherty Institute	Caly L. et al	https://www.gisaid.org	Tracking the COVID-19 pandemic in Australia using genomics	https://dx.doi.org/10.1101/2020.05.12.20099929	2020-04-17
Australia/VIC648/2020	ncov	EPI_ISL_426944	?	2020-03-28	Oceania	Australia	Victoria		Oceania	Australia	Victoria	genome	29903	Human	63	Male	B.4	O	Victorian Infectious Diseases Reference Laboratory (VIDRL)	Microbiological Diagnostic Unit Public Health Laboratory and Victorian Infectious Diseases Reference Laboratory, Doherty Institute	Caly L. et al	https://www.gisaid.org	?	?	2020-04-17
Australia/VIC650/2020	ncov	EPI_ISL_426946	?	2020-03-28	Oceania	Australia	Victoria		Oceania	Australia	Victoria	genome	29903	Human	54	Female	B.1	G	Victorian Infectious Diseases Reference Laboratory (VIDRL)	Microbiological Diagnostic Unit Public Health Laboratory and Victorian Infectious Diseases Reference Laboratory, Doherty Institute	Caly L. et al	https://www.gisaid.org	?	?	2020-04-17
Australia/VIC651/2020	ncov	EPI_ISL_426947	?	2020-03-28	Oceania	Australia	Victoria		Oceania	Australia	Victoria	genome	29903	Human	22	Female	B.1.1	GR	Victorian Infectious Diseases Reference Laboratory (VIDRL)	Microbiological Diagnostic Unit Public Health Laboratory and Victorian Infectious Diseases Reference Laboratory, Doherty Institute	Caly L. et al	https://www.gisaid.org	Tracking the COVID-19 pandemic in Australia using genomics	https://dx.doi.org/10.1101/2020.05.12.20099929	2020-04-17
Australia/VIC652/2020	ncov	EPI_ISL_426948	?	2020-03-28	Oceania	Australia	Victoria		Oceania	Australia	Victoria	genome	29903	Human	28	Male	B.1	G	Victorian Infectious Diseases Reference Laboratory (VIDRL)	Microbiological Diagnostic Unit Public Health Laboratory and Victorian Infectious Diseases Reference Laboratory, Doherty Institute	Caly L. et al	https://www.gisaid.org	Tracking the COVID-19 pandemic in Australia using genomics	https://dx.doi.org/10.1101/2020.05.12.20099929	2020-04-17
Australia/VIC655/2020	ncov	EPI_ISL_426951	?	2020-03-28	Oceania	Australia	Victoria		Oceania	Australia	Victoria	genome	29903	Human	33	Female	B.1	GH	Victorian Infectious Diseases Reference Laboratory (VIDRL)	Microbiological Diagnostic Unit Public Health Laboratory and Victorian Infectious Diseases Reference Laboratory, Doherty Institute	Caly L. et al	https://www.gisaid.org	Tracking the COVID-19 pandemic in Australia using genomics	https://dx.doi.org/10.1101/2020.05.12.20099929	2020-04-17
Australia/VIC656/2020	ncov	EPI_ISL_426952	?	2020-03-28	Oceania	Australia	Victoria		Oceania	Australia	Victoria	genome	29903	Human	81	Male	A.2	S	Victorian Infectious Diseases Reference Laboratory (VIDRL)	Microbiological Diagnostic Unit Public Health Laboratory and Victorian Infectious Diseases Reference Laboratory, Doherty Institute	Caly L. et al	https://www.gisaid.org	Tracking the COVID-19 pandemic in Australia using genomics	https://dx.doi.org/10.1101/2020.05.12.20099929	2020-04-17
Australia/VIC657/2020	ncov	EPI_ISL_426953	?	2020-03-28	Oceania	Australia	Victoria		Oceania	Australia	Victoria	genome	29903	Human	21	Male	B.1	GH	Victorian Infectious Diseases Reference Laboratory (VIDRL)	Microbiological Diagnostic Unit Public Health Laboratory and Victorian Infectious Diseases Reference Laboratory, Doherty Institute	Caly L. et al	https://www.gisaid.org	Tracking the COVID-19 pandemic in Australia using genomics	https://dx.doi.org/10.1101/2020.05.12.20099929	2020-04-17
Australia/VIC658/2020	ncov	EPI_ISL_426954	?	2020-03-28	Oceania	Australia	Victoria		Oceania	Australia	Victoria	genome	29903	Human	21	Male	B.1.1	GR	Victorian Infectious Diseases Reference Laboratory (VIDRL)	Microbiological Diagnostic Unit Public Health Laboratory and Victorian Infectious Diseases Reference Laboratory, Doherty Institute	Caly L. et al	https://www.gisaid.org	Tracking the COVID-19 pandemic in Australia using genomics	https://dx.doi.org/10.1101/2020.05.12.20099929	2020-04-17
Australia/VIC659/2020	ncov	EPI_ISL_426955	?	2020-03-27	Oceania	Australia	Victoria		Oceania	Australia	Victoria	genome	29903	Human	45	Male	B.3	L	Victorian Infectious Diseases Reference Laboratory (VIDRL)	Microbiological Diagnostic Unit Public Health Laboratory and Victorian Infectious Diseases Reference Laboratory, Doherty Institute	Caly L. et al	https://www.gisaid.org	Tracking the COVID-19 pandemic in Australia using genomics	https://dx.doi.org/10.1101/2020.05.12.20099929	2020-04-17
Australia/VIC660/2020	ncov	EPI_ISL_426956	?	2020-03-28	Oceania	Australia	Victoria		Oceania	Australia	Victoria	genome	29903	Human	69	Female	B.6	O	Victorian Infectious Diseases Reference Laboratory (VIDRL)	Microbiological Diagnostic Unit Public Health Laboratory and Victorian Infectious Diseases Reference Laboratory, Doherty Institute	Caly L. et al	https://www.gisaid.org	Tracking the COVID-19 pandemic in Australia using genomics	https://dx.doi.org/10.1101/2020.05.12.20099929	2020-04-17
Australia/VIC661/2020	ncov	EPI_ISL_426957	?	2020-03-27	Oceania	Australia	Victoria		Oceania	Australia	Victoria	genome	29903	Human	30	Female	B.2	V	Victorian Infectious Diseases Reference Laboratory (VIDRL)	Microbiological Diagnostic Unit Public Health Laboratory and Victorian Infectious Diseases Reference Laboratory, Doherty Institute	Caly L. et al	https://www.gisaid.org	Tracking the COVID-19 pandemic in Australia using genomics	https://dx.doi.org/10.1101/2020.05.12.20099929	2020-04-17
Australia/VIC662/2020	ncov	EPI_ISL_426958	?	2020-03-27	Oceania	Australia	Victoria		Oceania	Australia	Victoria	genome	29903	Human	24	Female	A.1.3	S	Victorian Infectious Diseases Reference Laboratory (VIDRL)	Microbiological Diagnostic Unit Public Health Laboratory and Victorian Infectious Diseases Reference Laboratory, Doherty Institute	Caly L. et al	https://www.gisaid.org	Tracking the COVID-19 pandemic in Australia using genomics	https://dx.doi.org/10.1101/2020.05.12.20099929	2020-04-17
Australia/VIC663/2020	ncov	EPI_ISL_426959	?	2020-03-28	Oceania	Australia	Victoria		Oceania	Australia	Victoria	genome	29900	Human	77	Male	B.9	L	Victorian Infectious Diseases Reference Laboratory (VIDRL)	Microbiological Diagnostic Unit Public Health Laboratory and Victorian Infectious Diseases Reference Laboratory, Doherty Institute	Caly L. et al	https://www.gisaid.org	Tracking the COVID-19 pandemic in Australia using genomics	https://dx.doi.org/10.1101/2020.05.12.20099929	2020-04-17
Australia/VIC664/2020	ncov	EPI_ISL_426960	?	2020-03-27	Oceania	Australia	Victoria		Oceania	Australia	Victoria	genome	29903	Human	35	Female	B.1.1.8	GR	Victorian Infectious Diseases Reference Laboratory (VIDRL)	Microbiological Diagnostic Unit Public Health Laboratory and Victorian Infectious Diseases Reference Laboratory, Doherty Institute	Caly L. et al	https://www.gisaid.org	Tracking the COVID-19 pandemic in Australia using genomics	https://dx.doi.org/10.1101/2020.05.12.20099929	2020-04-17
Australia/VIC665/2020	ncov	EPI_ISL_426961	?	2020-03-27	Oceania	Australia	Victoria		Oceania	Australia	Victoria	genome	29903	Human	20	Female	B.1	GH	Victorian Infectious Diseases Reference Laboratory (VIDRL)	Microbiological Diagnostic Unit Public Health Laboratory and Victorian Infectious Diseases Reference Laboratory, Doherty Institute	Caly L. et al	https://www.gisaid.org	Tracking the COVID-19 pandemic in Australia using genomics	https://dx.doi.org/10.1101/2020.05.12.20099929	2020-04-17
Australia/VIC666/2020	ncov	EPI_ISL_426962	?	2020-03-27	Oceania	Australia	Victoria		Oceania	Australia	Victoria	genome	29903	Human	25	Male	B.1.5	G	Victorian Infectious Diseases Reference Laboratory (VIDRL)	Microbiological Diagnostic Unit Public Health Laboratory and Victorian Infectious Diseases Reference Laboratory, Doherty Institute	Caly L. et al	https://www.gisaid.org	Tracking the COVID-19 pandemic in Australia using genomics	https://dx.doi.org/10.1101/2020.05.12.20099929	2020-04-17
Australia/VIC667/2020	ncov	EPI_ISL_426963	?	2020-03-27	Oceania	Australia	Victoria		Oceania	Australia	Victoria	genome	29903	Human	28	Male	B.3	L	Victorian Infectious Diseases Reference Laboratory (VIDRL)	Microbiological Diagnostic Unit Public Health Laboratory and Victorian Infectious Diseases Reference Laboratory, Doherty Institute	Caly L. et al	https://www.gisaid.org	Tracking the COVID-19 pandemic in Australia using genomics	https://dx.doi.org/10.1101/2020.05.12.20099929	2020-04-17
Australia/VIC668/2020	ncov	EPI_ISL_426964	?	2020-03-27	Oceania	Australia	Victoria		Oceania	Australia	Victoria	genome	29903	Human	25	Male	B.2	V	Victorian Infectious Diseases Reference Laboratory (VIDRL)	Microbiological Diagnostic Unit Public Health Laboratory and Victorian Infectious Diseases Reference Laboratory, Doherty Institute	Caly L. et al	https://www.gisaid.org	Tracking the COVID-19 pandemic in Australia using genomics	https://dx.doi.org/10.1101/2020.05.12.20099929	2020-04-17
Australia/VIC683/2020	ncov	EPI_ISL_426978	?	2020-03-29	Oceania	Australia	Victoria		Oceania	Australia	Victoria	genome	29906	Human	23	Female	B.4	O	Victorian Infectious Diseases Reference Laboratory (VIDRL)	Microbiological Diagnostic Unit Public Health Laboratory and Victorian Infectious Diseases Reference Laboratory, Doherty Institute	Caly L. et al	https://www.gisaid.org	Tracking the COVID-19 pandemic in Australia using genomics	https://dx.doi.org/10.1101/2020.05.12.20099929	2020-04-17
Australia/VIC685/2020	ncov	EPI_ISL_426980	?	2020-03-28	Oceania	Australia	Victoria		Oceania	Australia	Victoria	genome	29903	Human	22	Male	B.2.1	V	Victorian Infectious Diseases Reference Laboratory (VIDRL)	Microbiological Diagnostic Unit Public Health Laboratory and Victorian Infectious Diseases Reference Laboratory, Doherty Institute	Caly L. et al	https://www.gisaid.org	Tracking the COVID-19 pandemic in Australia using genomics	https://dx.doi.org/10.1101/2020.05.12.20099929	2020-04-17
Australia/VIC687/2020	ncov	EPI_ISL_426981	?	2020-03-29	Oceania	Australia	Victoria		Oceania	Australia	Victoria	genome	29903	Human	86	Male	A.1	S	Victorian Infectious Diseases Reference Laboratory (VIDRL)	Microbiological Diagnostic Unit Public Health Laboratory and Victorian Infectious Diseases Reference Laboratory, Doherty Institute	Caly L. et al	https://www.gisaid.org	Tracking the COVID-19 pandemic in Australia using genomics	https://dx.doi.org/10.1101/2020.05.12.20099929	2020-04-17
Australia/VIC694/2020	ncov	EPI_ISL_426986	?	2020-03-28	Oceania	Australia	Victoria		Oceania	Australia	Victoria	genome	29903	Human	29	Female	B.1.5	G	Victorian Infectious Diseases Reference Laboratory (VIDRL)	Microbiological Diagnostic Unit Public Health Laboratory and Victorian Infectious Diseases Reference Laboratory, Doherty Institute	Caly L. et al	https://www.gisaid.org	Tracking the COVID-19 pandemic in Australia using genomics	https://dx.doi.org/10.1101/2020.05.12.20099929	2020-04-17
Australia/VIC696/2020	ncov	EPI_ISL_426988	?	2020-03-28	Oceania	Australia	Victoria		Oceania	Australia	Victoria	genome	29903	Human	26	Male	B.1.1	GR	Victorian Infectious Diseases Reference Laboratory (VIDRL)	Microbiological Diagnostic Unit Public Health Laboratory and Victorian Infectious Diseases Reference Laboratory, Doherty Institute	Caly L. et al	https://www.gisaid.org	Tracking the COVID-19 pandemic in Australia using genomics	https://dx.doi.org/10.1101/2020.05.12.20099929	2020-04-17
Australia/VIC697/2020	ncov	EPI_ISL_426989	?	2020-03-28	Oceania	Australia	Victoria		Oceania	Australia	Victoria	genome	29903	Human	21	Male	B.2.1	V	Victorian Infectious Diseases Reference Laboratory (VIDRL)	Microbiological Diagnostic Unit Public Health Laboratory and Victorian Infectious Diseases Reference Laboratory, Doherty Institute	Caly L. et al	https://www.gisaid.org	Tracking the COVID-19 pandemic in Australia using genomics	https://dx.doi.org/10.1101/2020.05.12.20099929	2020-04-17
Australia/VIC706/2020	ncov	EPI_ISL_426993	?	2020-03-30	Oceania	Australia	Victoria		Oceania	Australia	Victoria	genome	29903	Human	25	Female	B.1	G	Victorian Infectious Diseases Reference Laboratory (VIDRL)	Microbiological Diagnostic Unit Public Health Laboratory and Victorian Infectious Diseases Reference Laboratory, Doherty Institute	Caly L. et al	https://www.gisaid.org	Tracking the COVID-19 pandemic in Australia using genomics	https://dx.doi.org/10.1101/2020.05.12.20099929	2020-04-17
Australia/VIC707/2020	ncov	EPI_ISL_426994	?	2020-03-29	Oceania	Australia	Victoria		Oceania	Australia	Victoria	genome	29903	Human	49	Female	B.1	GH	Victorian Infectious Diseases Reference Laboratory (VIDRL)	Microbiological Diagnostic Unit Public Health Laboratory and Victorian Infectious Diseases Reference Laboratory, Doherty Institute	Caly L. et al	https://www.gisaid.org	Tracking the COVID-19 pandemic in Australia using genomics	https://dx.doi.org/10.1101/2020.05.12.20099929	2020-04-17
Australia/VIC708/2020	ncov	EPI_ISL_426995	?	2020-03-29	Oceania	Australia	Victoria		Oceania	Australia	Victoria	genome	29903	Human	86	Male	B.1	G	Victorian Infectious Diseases Reference Laboratory (VIDRL)	Microbiological Diagnostic Unit Public Health Laboratory and Victorian Infectious Diseases Reference Laboratory, Doherty Institute	Caly L. et al	https://www.gisaid.org	Tracking the COVID-19 pandemic in Australia using genomics	https://dx.doi.org/10.1101/2020.05.12.20099929	2020-04-17
Australia/VIC710/2020	ncov	EPI_ISL_426997	?	2020-03-29	Oceania	Australia	Victoria		Oceania	Australia	Victoria	genome	29900	Human	61	Female	B.9	L	Victorian Infectious Diseases Reference Laboratory (VIDRL)	Microbiological Diagnostic Unit Public Health Laboratory and Victorian Infectious Diseases Reference Laboratory, Doherty Institute	Caly L. et al	https://www.gisaid.org	Tracking the COVID-19 pandemic in Australia using genomics	https://dx.doi.org/10.1101/2020.05.12.20099929	2020-04-17
Australia/VIC712/2020	ncov	EPI_ISL_426999	?	2020-03-29	Oceania	Australia	Victoria		Oceania	Australia	Victoria	genome	29903	Human	80	Male	B.1	GH	Victorian Infectious Diseases Reference Laboratory (VIDRL)	Microbiological Diagnostic Unit Public Health Laboratory and Victorian Infectious Diseases Reference Laboratory, Doherty Institute	Caly L. et al	https://www.gisaid.org	Tracking the COVID-19 pandemic in Australia using genomics	https://dx.doi.org/10.1101/2020.05.12.20099929	2020-04-17
Spain/Valencia206/2020	ncov	EPI_ISL_436301	?	2020-03-17	Europe	Spain	Comunitat Valenciana	Valencia	Europe	Spain	Comunitat Valenciana	genome	29802	Human	82	Male	B.1.5	G	Servicio de Microbiologia. Hospital Clinico Universitario de Valencia	Sequencing and Bioinformatics Service and Molecular Epidemiology Research Group. FISABIO-Public Health	Lidia Ruiz Roldan et al	https://www.gisaid.org	?	?	2020-05-06
Spain/Valencia208/2020	ncov	EPI_ISL_436303	?	2020-03-28	Europe	Spain	Comunitat Valenciana	Valencia	Europe	Spain	Comunitat Valenciana	genome	29804	Human	87	Male	A.5	S	Servicio de Microbiologia. Hospital Clinico Universitario de Valencia	Sequencing and Bioinformatics Service and Molecular Epidemiology Research Group. FISABIO-Public Health	Neris Garcia-Gonzalez et al	https://www.gisaid.org	?	?	2020-05-06
Spain/Valencia209/2020	ncov	EPI_ISL_436304	?	2020-03-26	Europe	Spain	Comunitat Valenciana	Valencia	Europe	Spain	Comunitat Valenciana	genome	29802	Human	85	Female	A.5	S	Servicio de Microbiologia. Hospital Clinico Universitario de Valencia	Sequencing and Bioinformatics Service and Molecular Epidemiology Research Group. FISABIO-Public Health	Inma Galán Vendrell et al	https://www.gisaid.org	?	?	2020-05-06
Spain/Valencia211/2020	ncov	EPI_ISL_436306	?	2020-03-28	Europe	Spain	Comunitat Valenciana	Valencia	Europe	Spain	Comunitat Valenciana	genome	29790	Human	78	Male	A.5	S	Servicio de Microbiologia. Hospital Clinico Universitario de Valencia	Sequencing and Bioinformatics Service and Molecular Epidemiology Research Group. FISABIO-Public Health	Loreto Ferrús Abad et al	https://www.gisaid.org	?	?	2020-05-06
Spain/Valencia212/2020	ncov	EPI_ISL_436307	?	2020-03-28	Europe	Spain	Comunitat Valenciana	Valencia	Europe	Spain	Comunitat Valenciana	genome	29804	Human	96	Female	A.5	S	Servicio de Microbiologia. Hospital Clinico Universitario de Valencia	Sequencing and Bioinformatics Service and Molecular Epidemiology Research Group. FISABIO-Public Health	Paula Ruiz-Hueso et al	https://www.gisaid.org	?	?	2020-05-06
Spain/Valencia215/2020	ncov	EPI_ISL_436310	?	2020-03-28	Europe	Spain	Comunitat Valenciana	Valencia	Europe	Spain	Comunitat Valenciana	genome	29804	Human	97	Female	B.1.5.4	G	Servicio de Microbiologia. Hospital Clinico Universitario de Valencia	Sequencing and Bioinformatics Service and Molecular Epidemiology Research Group. FISABIO-Public Health	Ivan Ansari et al	https://www.gisaid.org	?	?	2020-05-06
Spain/Valencia216/2020	ncov	EPI_ISL_436311	?	2020-03-28	Europe	Spain	Comunitat Valenciana	Valencia	Europe	Spain	Comunitat Valenciana	genome	29804	Human	91	Male	A.5	S	Servicio de Microbiologia. Hospital Clinico Universitario de Valencia	Sequencing and Bioinformatics Service and Molecular Epidemiology Research Group. FISABIO-Public Health	David Navarro et al	https://www.gisaid.org	?	?	2020-05-06
Spain/Valencia218/2020	ncov	EPI_ISL_436313	?	2020-03-25	Europe	Spain	Comunitat Valenciana	Valencia	Europe	Spain	Comunitat Valenciana	genome	29789	Human	67	Male	B.1	GH	Servicio de Microbiologia. Hospital Clinico Universitario de Valencia	Sequencing and Bioinformatics Service and Molecular Epidemiology Research Group. FISABIO-Public Health	Griselda De Marco et al	https://www.gisaid.org	?	?	2020-05-06
Spain/Valencia219/2020	ncov	EPI_ISL_436314	?	2020-03-25	Europe	Spain	Comunitat Valenciana	Valencia	Europe	Spain	Comunitat Valenciana	genome	29804	Human	74	Male	B.1.5	G	Servicio de Microbiologia. Hospital Clinico Universitario de Valencia	Sequencing and Bioinformatics Service and Molecular Epidemiology Research Group. FISABIO-Public Health	Beatriz Beamud et al	https://www.gisaid.org	?	?	2020-05-06
Spain/Valencia220/2020	ncov	EPI_ISL_436315	?	2020-03-27	Europe	Spain	Comunitat Valenciana	Valencia	Europe	Spain	Comunitat Valenciana	genome	29804	Human	32	Female	B.1.5	G	Servicio de Microbiologia. Hospital Clinico Universitario de Valencia	Sequencing and Bioinformatics Service and Molecular Epidemiology Research Group. FISABIO-Public Health	Lidia Ruiz Roldan et al	https://www.gisaid.org	?	?	2020-05-06
Spain/Valencia221/2020	ncov	EPI_ISL_436316	?	2020-03-23	Europe	Spain	Comunitat Valenciana	Valencia	Europe	Spain	Comunitat Valenciana	genome	29804	Human	81	Female	B.1.5	G	Servicio de Microbiologia. Hospital Clinico Universitario de Valencia	Sequencing and Bioinformatics Service and Molecular Epidemiology Research Group. FISABIO-Public Health	Marta Pla Diaz et al	https://www.gisaid.org	?	?	2020-05-06
Spain/Valencia266/2020	ncov	EPI_ISL_436361	?	2020-02-29	Europe	Spain	Comunitat Valenciana	Valencia	Europe	Spain	Comunitat Valenciana	genome	29803	Human	59	Male	A.2	S	Servicio de Microbiología. Consorcio Hospital General Universitario de Valencia	Sequencing and Bioinformatics Service and Molecular Epidemiology Research Group. FISABIO-Public Health	Neris Garcia-Gonzalez et al	https://www.gisaid.org	?	?	2020-05-06
Spain/Valencia269/2020	ncov	EPI_ISL_436364	?	2020-03-21	Europe	Spain	Comunitat Valenciana	Valencia	Europe	Spain	Comunitat Valenciana	genome	29805	Human	72	Female	A.5	S	Servicio de Microbiologia. Hospital Clinico Universitario de Valencia	Sequencing and Bioinformatics Service and Molecular Epidemiology Research Group. FISABIO-Public Health	Beatriz Beamud et al	https://www.gisaid.org	?	?	2020-05-06
Spain/Valencia270/2020	ncov	EPI_ISL_436365	?	2020-03-21	Europe	Spain	Comunitat Valenciana	Valencia	Europe	Spain	Comunitat Valenciana	genome	29805	Human	50	Male	B.1.5.4	G	Servicio de Microbiologia. Hospital Clinico Universitario de Valencia	Sequencing and Bioinformatics Service and Molecular Epidemiology Research Group. FISABIO-Public Health	Lidia Ruiz Roldan et al	https://www.gisaid.org	?	?	2020-05-06
Spain/Valencia271/2020	ncov	EPI_ISL_436366	?	2020-03-21	Europe	Spain	Comunitat Valenciana	Valencia	Europe	Spain	Comunitat Valenciana	genome	29813	Human	52	Male	B.1.5	G	Servicio de Microbiologia. Hospital Clinico Universitario de Valencia	Sequencing and Bioinformatics Service and Molecular Epidemiology Research Group. FISABIO-Public Health	Marta Pla Diaz et al	https://www.gisaid.org	?	?	2020-05-06
Spain/Valencia272/2020	ncov	EPI_ISL_436367	?	2020-03-25	Europe	Spain	Comunitat Valenciana	Valencia	Europe	Spain	Comunitat Valenciana	genome	29811	Human	64	Male	B.1.5	G	Servicio de Microbiologia. Hospital Clinico Universitario de Valencia	Sequencing and Bioinformatics Service and Molecular Epidemiology Research Group. FISABIO-Public Health	Neris Garcia-Gonzalez et al	https://www.gisaid.org	?	?	2020-05-06
Spain/Valencia273/2020	ncov	EPI_ISL_436368	?	2020-03-25	Europe	Spain	Comunitat Valenciana	Valencia	Europe	Spain	Comunitat Valenciana	genome	29806	Human	52	Male	B.1	G	Servicio de Microbiologia. Hospital Clinico Universitario de Valencia	Sequencing and Bioinformatics Service and Molecular Epidemiology Research Group. FISABIO-Public Health	Inma Galán Vendrell et al	https://www.gisaid.org	?	?	2020-05-06
Spain/Valencia274/2020	ncov	EPI_ISL_436369	?	2020-03-26	Europe	Spain	Comunitat Valenciana	Valencia	Europe	Spain	Comunitat Valenciana	genome	29798	Human	44	Female	B.1.5	G	Servicio de Microbiologia. Hospital Clinico Universitario de Valencia	Sequencing and Bioinformatics Service and Molecular Epidemiology Research Group. FISABIO-Public Health	Sandra Carbo et al	https://www.gisaid.org	?	?	2020-05-06
Spain/Valencia275/2020	ncov	EPI_ISL_436370	?	2020-03-26	Europe	Spain	Comunitat Valenciana	Valencia	Europe	Spain	Comunitat Valenciana	genome	29798	Human	71	Female	B.1.1	GR	Servicio de Microbiologia. Hospital Clinico Universitario de Valencia	Sequencing and Bioinformatics Service and Molecular Epidemiology Research Group. FISABIO-Public Health	Loreto Ferrús Abad et al	https://www.gisaid.org	?	?	2020-05-06
Spain/Valencia276/2020	ncov	EPI_ISL_436371	?	2020-03-26	Europe	Spain	Comunitat Valenciana	Valencia	Europe	Spain	Comunitat Valenciana	genome	29813	Human	54	Female	B.1.5	G	Servicio de Microbiologia. Hospital Clinico Universitario de Valencia	Sequencing and Bioinformatics Service and Molecular Epidemiology Research Group. FISABIO-Public Health	Paula Ruiz-Hueso et al	https://www.gisaid.org	?	?	2020-05-06
Spain/Valencia278/2020	ncov	EPI_ISL_436373	?	2020-03-16	Europe	Spain	Comunitat Valenciana	Valencia	Europe	Spain	Comunitat Valenciana	genome	29800	Human	72	Female	A.5	S	Servicio de Microbiologia. Hospital Universitario Doctor Peset	Sequencing and Bioinformatics Service and Molecular Epidemiology Research Group. FISABIO-Public Health	Juan Alberola Enguídanos et al	https://www.gisaid.org	?	?	2020-05-06
Spain/Valencia279/2020	ncov	EPI_ISL_436374	?	2020-03-16	Europe	Spain	Comunitat Valenciana	Valencia	Europe	Spain	Comunitat Valenciana	genome	29811	Human	49	Male	A.5	S	Servicio de Microbiologia. Hospital Universitario Doctor Peset	Sequencing and Bioinformatics Service and Molecular Epidemiology Research Group. FISABIO-Public Health	Juan Alberola Enguídanos et al	https://www.gisaid.org	?	?	2020-05-06
Spain/Valencia281/2020	ncov	EPI_ISL_436376	?	2020-03-16	Europe	Spain	Comunitat Valenciana	Valencia	Europe	Spain	Comunitat Valenciana	genome	29806	Human	51	Male	B.1.5	G	Servicio de Microbiologia. Hospital Universitario Doctor Peset	Sequencing and Bioinformatics Service and Molecular Epidemiology Research Group. FISABIO-Public Health	Juan Alberola Enguídanos et al	https://www.gisaid.org	?	?	2020-05-06
Spain/Valencia282/2020	ncov	EPI_ISL_436377	?	2020-03-17	Europe	Spain	Comunitat Valenciana	Valencia	Europe	Spain	Comunitat Valenciana	genome	29806	Human	80	Male	A.5	S	Servicio de Microbiologia. Hospital Universitario Doctor Peset	Sequencing and Bioinformatics Service and Molecular Epidemiology Research Group. FISABIO-Public Health	Juan Alberola Enguídanos et al	https://www.gisaid.org	?	?	2020-05-06
Spain/Valencia283/2020	ncov	EPI_ISL_436378	?	2020-03-17	Europe	Spain	Comunitat Valenciana	Valencia	Europe	Spain	Comunitat Valenciana	genome	29803	Human	52	Female	B.1.5	G	Servicio de Microbiologia. Hospital Universitario Doctor Peset	Sequencing and Bioinformatics Service and Molecular Epidemiology Research Group. FISABIO-Public Health	Juan Alberola Enguídanos et al	https://www.gisaid.org	?	?	2020-05-06
Spain/Valencia284/2020	ncov	EPI_ISL_436379	?	2020-03-18	Europe	Spain	Comunitat Valenciana	Valencia	Europe	Spain	Comunitat Valenciana	genome	29807	Human	48	Female	B	V	Servicio de Microbiologia. Hospital Universitario Doctor Peset	Sequencing and Bioinformatics Service and Molecular Epidemiology Research Group. FISABIO-Public Health	Juan Alberola Enguídanos et al	https://www.gisaid.org	?	?	2020-05-06
Spain/Valencia295/2020	ncov	EPI_ISL_436390	?	2020-03-17	Europe	Spain	Comunitat Valenciana	Valencia	Europe	Spain	Comunitat Valenciana	genome	29813	Human	93	Male	B.1.5	G	Servicio de Microbiología. Consorcio Hospital General Universitario de Valencia	Sequencing and Bioinformatics Service and Molecular Epidemiology Research Group. FISABIO-Public Health	Maria Dolores Ocete et al	https://www.gisaid.org	?	?	2020-05-06
Spain/Valencia296/2020	ncov	EPI_ISL_436391	?	2020-03-17	Europe	Spain	Comunitat Valenciana	Valencia	Europe	Spain	Comunitat Valenciana	genome	29802	Human	40	Female	B.1.5	G	Servicio de Microbiología. Consorcio Hospital General Universitario de Valencia	Sequencing and Bioinformatics Service and Molecular Epidemiology Research Group. FISABIO-Public Health	Griselda De Marco et al	https://www.gisaid.org	?	?	2020-05-06
Spain/Valencia302/2020	ncov	EPI_ISL_436397	?	2020-03-22	Europe	Spain	Comunitat Valenciana	Valencia	Europe	Spain	Comunitat Valenciana	genome	29798	Human	63	Male	B.1	G	Servicio de Microbiologia. Hospital Clinico Universitario de Valencia	Sequencing and Bioinformatics Service and Molecular Epidemiology Research Group. FISABIO-Public Health	Loreto Ferrús Abad et al	https://www.gisaid.org	?	?	2020-05-06
Scotland/CVR2403/2020	ncov	EPI_ISL_438900	?	2020-04-13	Europe	United Kingdom	Scotland		Europe	United Kingdom	Scotland	genome	29903	Human	?	?	B.1	G	West of Scotland Specialist Virology Centre, NHSGGC / MRC-University of Glasgow Centre for Virus Research	COVID-19 Genomics UK (COG-UK) Consortium	Ana da Silva Filipe et al	https://www.gisaid.org	Preliminary analysis of SARS-CoV-2 importation & establishment of UK transmission lineages	https://virological.org/t/preliminary-analysis-of-sars-cov-2-importation-establishment-of-uk-transmission-lineages/507	2020-05-12
Scotland/CVR2404/2020	ncov	EPI_ISL_438901	?	2020-04-13	Europe	United Kingdom	Scotland		Europe	United Kingdom	Scotland	genome	29779	Human	?	?	B	L	West of Scotland Specialist Virology Centre, NHSGGC / MRC-University of Glasgow Centre for Virus Research	COVID-19 Genomics UK (COG-UK) Consortium	Ana da Silva Filipe et al	https://www.gisaid.org	Preliminary analysis of SARS-CoV-2 importation & establishment of UK transmission lineages	https://virological.org/t/preliminary-analysis-of-sars-cov-2-importation-establishment-of-uk-transmission-lineages/507	2020-05-12
Scotland/CVR2411/2020	ncov	EPI_ISL_438902	?	2020-04-14	Europe	United Kingdom	Scotland		Europe	United Kingdom	Scotland	genome	29782	Human	?	?	B.1	G	West of Scotland Specialist Virology Centre, NHSGGC / MRC-University of Glasgow Centre for Virus Research	COVID-19 Genomics UK (COG-UK) Consortium	Ana da Silva Filipe et al	https://www.gisaid.org	Preliminary analysis of SARS-CoV-2 importation & establishment of UK transmission lineages	https://virological.org/t/preliminary-analysis-of-sars-cov-2-importation-establishment-of-uk-transmission-lineages/507	2020-05-12
Scotland/CVR2437/2020	ncov	EPI_ISL_438905	?	2020-04-14	Europe	United Kingdom	Scotland		Europe	United Kingdom	Scotland	genome	29782	Human	?	?	B.1.1.10	GR	West of Scotland Specialist Virology Centre, NHSGGC / MRC-University of Glasgow Centre for Virus Research	COVID-19 Genomics UK (COG-UK) Consortium	Ana da Silva Filipe et al	https://www.gisaid.org	Preliminary analysis of SARS-CoV-2 importation & establishment of UK transmission lineages	https://virological.org/t/preliminary-analysis-of-sars-cov-2-importation-establishment-of-uk-transmission-lineages/507	2020-05-12
Scotland/CVR2447/2020	ncov	EPI_ISL_438908	?	2020-04-14	Europe	United Kingdom	Scotland		Europe	United Kingdom	Scotland	genome	29903	Human	?	?	B.1	G	West of Scotland Specialist Virology Centre, NHSGGC / MRC-University of Glasgow Centre for Virus Research	COVID-19 Genomics UK (COG-UK) Consortium	Ana da Silva Filipe et al	https://www.gisaid.org	Preliminary analysis of SARS-CoV-2 importation & establishment of UK transmission lineages	https://virological.org/t/preliminary-analysis-of-sars-cov-2-importation-establishment-of-uk-transmission-lineages/507	2020-05-12
Scotland/CVR2450/2020	ncov	EPI_ISL_438910	?	2020-04-14	Europe	United Kingdom	Scotland		Europe	United Kingdom	Scotland	genome	29782	Human	?	?	B.1	G	West of Scotland Specialist Virology Centre, NHSGGC / MRC-University of Glasgow Centre for Virus Research	COVID-19 Genomics UK (COG-UK) Consortium	Ana da Silva Filipe et al	https://www.gisaid.org	Preliminary analysis of SARS-CoV-2 importation & establishment of UK transmission lineages	https://virological.org/t/preliminary-analysis-of-sars-cov-2-importation-establishment-of-uk-transmission-lineages/507	2020-05-12
Scotland/CVR2468/2020	ncov	EPI_ISL_438912	?	2020-04-14	Europe	United Kingdom	Scotland		Europe	United Kingdom	Scotland	genome	29782	Human	?	?	B.1.1.1	GR	West of Scotland Specialist Virology Centre, NHSGGC / MRC-University of Glasgow Centre for Virus Research	COVID-19 Genomics UK (COG-UK) Consortium	Ana da Silva Filipe et al	https://www.gisaid.org	Preliminary analysis of SARS-CoV-2 importation & establishment of UK transmission lineages	https://virological.org/t/preliminary-analysis-of-sars-cov-2-importation-establishment-of-uk-transmission-lineages/507	2020-05-12
Scotland/CVR247/2020	ncov	EPI_ISL_438913	?	2020-03-19	Europe	United Kingdom	Scotland		Europe	United Kingdom	Scotland	genome	29782	Human	?	?	B.1	G	West of Scotland Specialist Virology Centre, NHSGGC / MRC-University of Glasgow Centre for Virus Research	COVID-19 Genomics UK (COG-UK) Consortium	Ana da Silva Filipe et al	https://www.gisaid.org	Preliminary analysis of SARS-CoV-2 importation & establishment of UK transmission lineages	https://virological.org/t/preliminary-analysis-of-sars-cov-2-importation-establishment-of-uk-transmission-lineages/507	2020-05-12
Scotland/CVR249/2020	ncov	EPI_ISL_438914	?	2020-03-19	Europe	United Kingdom	Scotland		Europe	United Kingdom	Scotland	genome	29779	Human	?	?	B	L	West of Scotland Specialist Virology Centre, NHSGGC / MRC-University of Glasgow Centre for Virus Research	COVID-19 Genomics UK (COG-UK) Consortium	Ana da Silva Filipe et al	https://www.gisaid.org	Preliminary analysis of SARS-CoV-2 importation & establishment of UK transmission lineages	https://virological.org/t/preliminary-analysis-of-sars-cov-2-importation-establishment-of-uk-transmission-lineages/507	2020-05-12
Scotland/CVR2492/2020	ncov	EPI_ISL_438915	?	2020-04-15	Europe	United Kingdom	Scotland		Europe	United Kingdom	Scotland	genome	29782	Human	?	?	B.1.1.1	GR	West of Scotland Specialist Virology Centre, NHSGGC / MRC-University of Glasgow Centre for Virus Research	COVID-19 Genomics UK (COG-UK) Consortium	Ana da Silva Filipe et al	https://www.gisaid.org	Preliminary analysis of SARS-CoV-2 importation & establishment of UK transmission lineages	https://virological.org/t/preliminary-analysis-of-sars-cov-2-importation-establishment-of-uk-transmission-lineages/507	2020-05-12
Scotland/CVR2496/2020	ncov	EPI_ISL_438916	?	2020-04-14	Europe	United Kingdom	Scotland		Europe	United Kingdom	Scotland	genome	29782	Human	?	?	B.1.1.10	GR	West of Scotland Specialist Virology Centre, NHSGGC / MRC-University of Glasgow Centre for Virus Research	COVID-19 Genomics UK (COG-UK) Consortium	Ana da Silva Filipe et al	https://www.gisaid.org	Preliminary analysis of SARS-CoV-2 importation & establishment of UK transmission lineages	https://virological.org/t/preliminary-analysis-of-sars-cov-2-importation-establishment-of-uk-transmission-lineages/507	2020-05-12
Scotland/CVR2512/2020	ncov	EPI_ISL_438920	?	2020-04-15	Europe	United Kingdom	Scotland		Europe	United Kingdom	Scotland	genome	29782	Human	?	?	B.1	G	West of Scotland Specialist Virology Centre, NHSGGC / MRC-University of Glasgow Centre for Virus Research	COVID-19 Genomics UK (COG-UK) Consortium	Ana da Silva Filipe et al	https://www.gisaid.org	Preliminary analysis of SARS-CoV-2 importation & establishment of UK transmission lineages	https://virological.org/t/preliminary-analysis-of-sars-cov-2-importation-establishment-of-uk-transmission-lineages/507	2020-05-12
Scotland/CVR2515/2020	ncov	EPI_ISL_438921	?	2020-04-15	Europe	United Kingdom	Scotland		Europe	United Kingdom	Scotland	genome	29782	Human	?	?	B.1	G	West of Scotland Specialist Virology Centre, NHSGGC / MRC-University of Glasgow Centre for Virus Research	COVID-19 Genomics UK (COG-UK) Consortium	Ana da Silva Filipe et al	https://www.gisaid.org	Preliminary analysis of SARS-CoV-2 importation & establishment of UK transmission lineages	https://virological.org/t/preliminary-analysis-of-sars-cov-2-importation-establishment-of-uk-transmission-lineages/507	2020-05-12
Scotland/CVR2521/2020	ncov	EPI_ISL_438923	?	2020-04-15	Europe	United Kingdom	Scotland		Europe	United Kingdom	Scotland	genome	29782	Human	?	?	B.1.1	GR	West of Scotland Specialist Virology Centre, NHSGGC / MRC-University of Glasgow Centre for Virus Research	COVID-19 Genomics UK (COG-UK) Consortium	Ana da Silva Filipe et al	https://www.gisaid.org	Preliminary analysis of SARS-CoV-2 importation & establishment of UK transmission lineages	https://virological.org/t/preliminary-analysis-of-sars-cov-2-importation-establishment-of-uk-transmission-lineages/507	2020-05-12
Scotland/CVR2536/2020	ncov	EPI_ISL_438925	?	2020-04-16	Europe	United Kingdom	Scotland		Europe	United Kingdom	Scotland	genome	29782	Human	?	?	B.1	G	West of Scotland Specialist Virology Centre, NHSGGC / MRC-University of Glasgow Centre for Virus Research	COVID-19 Genomics UK (COG-UK) Consortium	Ana da Silva Filipe et al	https://www.gisaid.org	Preliminary analysis of SARS-CoV-2 importation & establishment of UK transmission lineages	https://virological.org/t/preliminary-analysis-of-sars-cov-2-importation-establishment-of-uk-transmission-lineages/507	2020-05-12
Scotland/CVR255/2020	ncov	EPI_ISL_438926	?	2020-03-19	Europe	United Kingdom	Scotland		Europe	United Kingdom	Scotland	genome	29779	Human	?	?	B	L	West of Scotland Specialist Virology Centre, NHSGGC / MRC-University of Glasgow Centre for Virus Research	COVID-19 Genomics UK (COG-UK) Consortium	Ana da Silva Filipe et al	https://www.gisaid.org	Preliminary analysis of SARS-CoV-2 importation & establishment of UK transmission lineages	https://virological.org/t/preliminary-analysis-of-sars-cov-2-importation-establishment-of-uk-transmission-lineages/507	2020-05-12
Scotland/CVR257/2020	ncov	EPI_ISL_438928	?	2020-03-20	Europe	United Kingdom	Scotland		Europe	United Kingdom	Scotland	genome	29779	Human	?	?	B.2	V	West of Scotland Specialist Virology Centre, NHSGGC / MRC-University of Glasgow Centre for Virus Research	COVID-19 Genomics UK (COG-UK) Consortium	Ana da Silva Filipe et al	https://www.gisaid.org	Preliminary analysis of SARS-CoV-2 importation & establishment of UK transmission lineages	https://virological.org/t/preliminary-analysis-of-sars-cov-2-importation-establishment-of-uk-transmission-lineages/507	2020-05-12
Scotland/CVR2576/2020	ncov	EPI_ISL_438929	?	2020-04-16	Europe	United Kingdom	Scotland		Europe	United Kingdom	Scotland	genome	29782	Human	?	?	B.1	G	West of Scotland Specialist Virology Centre, NHSGGC / MRC-University of Glasgow Centre for Virus Research	COVID-19 Genomics UK (COG-UK) Consortium	Ana da Silva Filipe et al	https://www.gisaid.org	Preliminary analysis of SARS-CoV-2 importation & establishment of UK transmission lineages	https://virological.org/t/preliminary-analysis-of-sars-cov-2-importation-establishment-of-uk-transmission-lineages/507	2020-05-12
Scotland/CVR258/2020	ncov	EPI_ISL_438930	?	2020-03-20	Europe	United Kingdom	Scotland		Europe	United Kingdom	Scotland	genome	29782	Human	?	?	A.5	S	West of Scotland Specialist Virology Centre, NHSGGC / MRC-University of Glasgow Centre for Virus Research	COVID-19 Genomics UK (COG-UK) Consortium	Ana da Silva Filipe et al	https://www.gisaid.org	Preliminary analysis of SARS-CoV-2 importation & establishment of UK transmission lineages	https://virological.org/t/preliminary-analysis-of-sars-cov-2-importation-establishment-of-uk-transmission-lineages/507	2020-05-12
Scotland/CVR2611/2020	ncov	EPI_ISL_438931	?	2020-04-15	Europe	United Kingdom	Scotland		Europe	United Kingdom	Scotland	genome	29782	Human	?	?	B.1.1.10	GR	West of Scotland Specialist Virology Centre, NHSGGC / MRC-University of Glasgow Centre for Virus Research	COVID-19 Genomics UK (COG-UK) Consortium	Ana da Silva Filipe et al	https://www.gisaid.org	Preliminary analysis of SARS-CoV-2 importation & establishment of UK transmission lineages	https://virological.org/t/preliminary-analysis-of-sars-cov-2-importation-establishment-of-uk-transmission-lineages/507	2020-05-12
Scotland/CVR263/2020	ncov	EPI_ISL_438933	?	2020-03-20	Europe	United Kingdom	Scotland		Europe	United Kingdom	Scotland	genome	29782	Human	?	?	B.1.1	GR	West of Scotland Specialist Virology Centre, NHSGGC / MRC-University of Glasgow Centre for Virus Research	COVID-19 Genomics UK (COG-UK) Consortium	Ana da Silva Filipe et al	https://www.gisaid.org	Preliminary analysis of SARS-CoV-2 importation & establishment of UK transmission lineages	https://virological.org/t/preliminary-analysis-of-sars-cov-2-importation-establishment-of-uk-transmission-lineages/507	2020-05-12
Scotland/CVR2738/2020	ncov	EPI_ISL_438937	?	2020-04-16	Europe	United Kingdom	Scotland		Europe	United Kingdom	Scotland	genome	29782	Human	?	?	B.1	G	West of Scotland Specialist Virology Centre, NHSGGC / MRC-University of Glasgow Centre for Virus Research	COVID-19 Genomics UK (COG-UK) Consortium	Ana da Silva Filipe et al	https://www.gisaid.org	Preliminary analysis of SARS-CoV-2 importation & establishment of UK transmission lineages	https://virological.org/t/preliminary-analysis-of-sars-cov-2-importation-establishment-of-uk-transmission-lineages/507	2020-05-12
Scotland/CVR2743/2020	ncov	EPI_ISL_438941	?	2020-04-18	Europe	United Kingdom	Scotland		Europe	United Kingdom	Scotland	genome	29782	Human	?	?	B.1	G	West of Scotland Specialist Virology Centre, NHSGGC / MRC-University of Glasgow Centre for Virus Research	COVID-19 Genomics UK (COG-UK) Consortium	Ana da Silva Filipe et al	https://www.gisaid.org	Preliminary analysis of SARS-CoV-2 importation & establishment of UK transmission lineages	https://virological.org/t/preliminary-analysis-of-sars-cov-2-importation-establishment-of-uk-transmission-lineages/507	2020-05-12
Scotland/CVR2746/2020	ncov	EPI_ISL_438944	?	2020-04-18	Europe	United Kingdom	Scotland		Europe	United Kingdom	Scotland	genome	29782	Human	?	?	B.1.1	GR	West of Scotland Specialist Virology Centre, NHSGGC / MRC-University of Glasgow Centre for Virus Research	COVID-19 Genomics UK (COG-UK) Consortium	Ana da Silva Filipe et al	https://www.gisaid.org	Preliminary analysis of SARS-CoV-2 importation & establishment of UK transmission lineages	https://virological.org/t/preliminary-analysis-of-sars-cov-2-importation-establishment-of-uk-transmission-lineages/507	2020-05-12
Japan/Donner14/2020	ncov	EPI_ISL_438958	?	2020-04-10	Asia	Japan	Kanto		Asia	Japan	Kanto	genome	29782	Human	?	?	B.1.1	GR	Keio University School of Medicine	Keio University School of Medicine	Kenjiro Kosaki et al	https://www.gisaid.org	Clinical Utility of SARS-CoV-2 Whole Genome Sequencing in Deciphering Source of Infection	https://dx.doi.org/10.1101/2020.05.21.20107599	2020-05-12
Japan/Donner15/2020	ncov	EPI_ISL_438959	?	2020-04-10	Asia	Japan	Kanto		Asia	Japan	Kanto	genome	29798	Human	?	?	B.1.1	GR	Keio University School of Medicine	Keio University School of Medicine	Kenjiro Kosaki et al	https://www.gisaid.org	Clinical Utility of SARS-CoV-2 Whole Genome Sequencing in Deciphering Source of Infection	https://dx.doi.org/10.1101/2020.05.21.20107599	2020-05-12
Japan/Donner17/2020	ncov	EPI_ISL_438961	?	2020-04-11	Asia	Japan	Kanto		Asia	Japan	Kanto	genome	29808	Human	?	?	B	L	Keio University School of Medicine	Keio University School of Medicine	Kenjiro Kosaki et al	https://www.gisaid.org	Clinical Utility of SARS-CoV-2 Whole Genome Sequencing in Deciphering Source of Infection	https://dx.doi.org/10.1101/2020.05.21.20107599	2020-05-12
Japan/Donner21/2020	ncov	EPI_ISL_438965	?	2020-04-14	Asia	Japan	Kanto		Asia	Japan	Kanto	genome	29782	Human	?	?	B.1.1	GR	Keio University School of Medicine	Keio University School of Medicine	Kenjiro Kosaki et al	https://www.gisaid.org	Clinical Utility of SARS-CoV-2 Whole Genome Sequencing in Deciphering Source of Infection	https://dx.doi.org/10.1101/2020.05.21.20107599	2020-05-12
Japan/Donner22/2020	ncov	EPI_ISL_438966	?	2020-04-16	Asia	Japan	Kanto		Asia	Japan	Kanto	genome	29782	Human	?	?	B.1.1	GR	Keio University School of Medicine	Keio University School of Medicine	Kenjiro Kosaki et al	https://www.gisaid.org	Clinical Utility of SARS-CoV-2 Whole Genome Sequencing in Deciphering Source of Infection	https://dx.doi.org/10.1101/2020.05.21.20107599	2020-05-12
Japan/Donner23/2020	ncov	EPI_ISL_438967	?	2020-04-16	Asia	Japan	Kanto		Asia	Japan	Kanto	genome	29782	Human	?	?	B.1.1	GR	Keio University School of Medicine	Keio University School of Medicine	Kenjiro Kosaki et al	https://www.gisaid.org	Clinical Utility of SARS-CoV-2 Whole Genome Sequencing in Deciphering Source of Infection	https://dx.doi.org/10.1101/2020.05.21.20107599	2020-05-12
Japan/Donner25/2020	ncov	EPI_ISL_438969	?	2020-04-22	Asia	Japan	Kanto		Asia	Japan	Kanto	genome	29805	Human	?	?	B.1.1	GR	Keio University School of Medicine	Keio University School of Medicine	Kenjiro Kosaki et al	https://www.gisaid.org	Clinical Utility of SARS-CoV-2 Whole Genome Sequencing in Deciphering Source of Infection	https://dx.doi.org/10.1101/2020.05.21.20107599	2020-05-12
Japan/Donner26/2020	ncov	EPI_ISL_438970	?	2020-03-25	Asia	Japan	Kanto		Asia	Japan	Kanto	genome	29811	Human	?	?	B.1.1	GR	Keio University School of Medicine	Keio University School of Medicine	Kenjiro Kosaki et al	https://www.gisaid.org	Clinical Utility of SARS-CoV-2 Whole Genome Sequencing in Deciphering Source of Infection	https://dx.doi.org/10.1101/2020.05.21.20107599	2020-05-12
Japan/Donner27/2020	ncov	EPI_ISL_438971	?	2020-04-24	Asia	Japan	Kanto		Asia	Japan	Kanto	genome	29782	Human	?	?	B.1.1	GR	Keio University School of Medicine	Keio University School of Medicine	Kenjiro Kosaki et al	https://www.gisaid.org	Clinical Utility of SARS-CoV-2 Whole Genome Sequencing in Deciphering Source of Infection	https://dx.doi.org/10.1101/2020.05.21.20107599	2020-05-12
Japan/Donner28/2020	ncov	EPI_ISL_438972	?	2020-03-27	Asia	Japan	Kanto		Asia	Japan	Kanto	genome	29808	Human	?	?	B	L	Keio University School of Medicine	Keio University School of Medicine	Kenjiro Kosaki et al	https://www.gisaid.org	Clinical Utility of SARS-CoV-2 Whole Genome Sequencing in Deciphering Source of Infection	https://dx.doi.org/10.1101/2020.05.21.20107599	2020-05-12
Scotland/CVR2749/2020	ncov	EPI_ISL_438973	?	2020-04-18	Europe	United Kingdom	Scotland		Europe	United Kingdom	Scotland	genome	29782	Human	?	?	B.1.1.10	GR	West of Scotland Specialist Virology Centre, NHSGGC / MRC-University of Glasgow Centre for Virus Research	COVID-19 Genomics UK (COG-UK) Consortium	Ana da Silva Filipe et al	https://www.gisaid.org	Preliminary analysis of SARS-CoV-2 importation & establishment of UK transmission lineages	https://virological.org/t/preliminary-analysis-of-sars-cov-2-importation-establishment-of-uk-transmission-lineages/507	2020-05-12
Scotland/CVR2750/2020	ncov	EPI_ISL_438974	?	2020-04-18	Europe	United Kingdom	Scotland		Europe	United Kingdom	Scotland	genome	29782	Human	?	?	B.1	G	West of Scotland Specialist Virology Centre, NHSGGC / MRC-University of Glasgow Centre for Virus Research	COVID-19 Genomics UK (COG-UK) Consortium	Ana da Silva Filipe et al	https://www.gisaid.org	Preliminary analysis of SARS-CoV-2 importation & establishment of UK transmission lineages	https://virological.org/t/preliminary-analysis-of-sars-cov-2-importation-establishment-of-uk-transmission-lineages/507	2020-05-12
Scotland/CVR2751/2020	ncov	EPI_ISL_438975	?	2020-04-18	Europe	United Kingdom	Scotland		Europe	United Kingdom	Scotland	genome	29782	Human	?	?	B.1.1.10	GR	West of Scotland Specialist Virology Centre, NHSGGC / MRC-University of Glasgow Centre for Virus Research	COVID-19 Genomics UK (COG-UK) Consortium	Ana da Silva Filipe et al	https://www.gisaid.org	Preliminary analysis of SARS-CoV-2 importation & establishment of UK transmission lineages	https://virological.org/t/preliminary-analysis-of-sars-cov-2-importation-establishment-of-uk-transmission-lineages/507	2020-05-12
Scotland/CVR2757/2020	ncov	EPI_ISL_438976	?	2020-04-20	Europe	United Kingdom	Scotland		Europe	United Kingdom	Scotland	genome	29782	Human	?	?	B.1.5	G	West of Scotland Specialist Virology Centre, NHSGGC / MRC-University of Glasgow Centre for Virus Research	COVID-19 Genomics UK (COG-UK) Consortium	Ana da Silva Filipe et al	https://www.gisaid.org	Preliminary analysis of SARS-CoV-2 importation & establishment of UK transmission lineages	https://virological.org/t/preliminary-analysis-of-sars-cov-2-importation-establishment-of-uk-transmission-lineages/507	2020-05-12
Scotland/CVR2764/2020	ncov	EPI_ISL_438977	?	2020-04-20	Europe	United Kingdom	Scotland		Europe	United Kingdom	Scotland	genome	29782	Human	?	?	B.1.1.1	GR	West of Scotland Specialist Virology Centre, NHSGGC / MRC-University of Glasgow Centre for Virus Research	COVID-19 Genomics UK (COG-UK) Consortium	Ana da Silva Filipe et al	https://www.gisaid.org	Preliminary analysis of SARS-CoV-2 importation & establishment of UK transmission lineages	https://virological.org/t/preliminary-analysis-of-sars-cov-2-importation-establishment-of-uk-transmission-lineages/507	2020-05-12
Scotland/CVR2770/2020	ncov	EPI_ISL_438978	?	2020-04-20	Europe	United Kingdom	Scotland		Europe	United Kingdom	Scotland	genome	29782	Human	?	?	B.1.1	GR	West of Scotland Specialist Virology Centre, NHSGGC / MRC-University of Glasgow Centre for Virus Research	COVID-19 Genomics UK (COG-UK) Consortium	Ana da Silva Filipe et al	https://www.gisaid.org	Preliminary analysis of SARS-CoV-2 importation & establishment of UK transmission lineages	https://virological.org/t/preliminary-analysis-of-sars-cov-2-importation-establishment-of-uk-transmission-lineages/507	2020-05-12
England/NORW-E988D/2020	ncov	EPI_ISL_448340	?	2020-04-23	Europe	United Kingdom	England		Europe	United Kingdom	England	genome	29891	Human	?	?	B.1.5.5	G	Quadram Institute Bioscience	COVID-19 Genomics UK (COG-UK) Consortium	Dave J. Baker et al	https://www.gisaid.org	Preliminary analysis of SARS-CoV-2 importation & establishment of UK transmission lineages	https://virological.org/t/preliminary-analysis-of-sars-cov-2-importation-establishment-of-uk-transmission-lineages/507	2020-05-19
England/NORW-E98BA/2020	ncov	EPI_ISL_448341	?	2020-04-23	Europe	United Kingdom	England		Europe	United Kingdom	England	genome	29902	Human	?	?	B.1.1	GR	Quadram Institute Bioscience	COVID-19 Genomics UK (COG-UK) Consortium	Dave J. Baker et al	https://www.gisaid.org	Preliminary analysis of SARS-CoV-2 importation & establishment of UK transmission lineages	https://virological.org/t/preliminary-analysis-of-sars-cov-2-importation-establishment-of-uk-transmission-lineages/507	2020-05-19
England/NORW-E98D8/2020	ncov	EPI_ISL_448342	?	2020-04-23	Europe	United Kingdom	England		Europe	United Kingdom	England	genome	29902	Human	?	?	B.1.1	GR	Quadram Institute Bioscience	COVID-19 Genomics UK (COG-UK) Consortium	Dave J. Baker et al	https://www.gisaid.org	Preliminary analysis of SARS-CoV-2 importation & establishment of UK transmission lineages	https://virological.org/t/preliminary-analysis-of-sars-cov-2-importation-establishment-of-uk-transmission-lineages/507	2020-05-19
England/NORW-E994E/2020	ncov	EPI_ISL_448344	?	2020-04-23	Europe	United Kingdom	England		Europe	United Kingdom	England	genome	29873	Human	?	?	B.1	G	Quadram Institute Bioscience	COVID-19 Genomics UK (COG-UK) Consortium	Dave J. Baker et al	https://www.gisaid.org	Preliminary analysis of SARS-CoV-2 importation & establishment of UK transmission lineages	https://virological.org/t/preliminary-analysis-of-sars-cov-2-importation-establishment-of-uk-transmission-lineages/507	2020-05-19
England/NORW-E998A/2020	ncov	EPI_ISL_448345	?	2020-04-23	Europe	United Kingdom	England		Europe	United Kingdom	England	genome	29898	Human	?	?	B.1	G	Quadram Institute Bioscience	COVID-19 Genomics UK (COG-UK) Consortium	Dave J. Baker et al	https://www.gisaid.org	Preliminary analysis of SARS-CoV-2 importation & establishment of UK transmission lineages	https://virological.org/t/preliminary-analysis-of-sars-cov-2-importation-establishment-of-uk-transmission-lineages/507	2020-05-19
England/NORW-E99B7/2020	ncov	EPI_ISL_448346	?	2020-04-23	Europe	United Kingdom	England		Europe	United Kingdom	England	genome	29873	Human	?	?	B.1.1	GR	Quadram Institute Bioscience	COVID-19 Genomics UK (COG-UK) Consortium	Dave J. Baker et al	https://www.gisaid.org	Preliminary analysis of SARS-CoV-2 importation & establishment of UK transmission lineages	https://virological.org/t/preliminary-analysis-of-sars-cov-2-importation-establishment-of-uk-transmission-lineages/507	2020-05-19
England/NORW-E9A0F/2020	ncov	EPI_ISL_448348	?	2020-04-22	Europe	United Kingdom	England		Europe	United Kingdom	England	genome	29902	Human	?	?	B.1	G	Quadram Institute Bioscience	COVID-19 Genomics UK (COG-UK) Consortium	Dave J. Baker et al	https://www.gisaid.org	Preliminary analysis of SARS-CoV-2 importation & establishment of UK transmission lineages	https://virological.org/t/preliminary-analysis-of-sars-cov-2-importation-establishment-of-uk-transmission-lineages/507	2020-05-19
England/NORW-E9AD2/2020	ncov	EPI_ISL_448350	?	2020-04-30	Europe	United Kingdom	England		Europe	United Kingdom	England	genome	29886	Human	?	?	B.2	V	Quadram Institute Bioscience	COVID-19 Genomics UK (COG-UK) Consortium	Dave J. Baker et al	https://www.gisaid.org	Preliminary analysis of SARS-CoV-2 importation & establishment of UK transmission lineages	https://virological.org/t/preliminary-analysis-of-sars-cov-2-importation-establishment-of-uk-transmission-lineages/507	2020-05-19
England/NORW-E9B1B/2020	ncov	EPI_ISL_448351	?	2020-04-30	Europe	United Kingdom	England		Europe	United Kingdom	England	genome	29899	Human	?	?	B.1	G	Quadram Institute Bioscience	COVID-19 Genomics UK (COG-UK) Consortium	Dave J. Baker et al	https://www.gisaid.org	Preliminary analysis of SARS-CoV-2 importation & establishment of UK transmission lineages	https://virological.org/t/preliminary-analysis-of-sars-cov-2-importation-establishment-of-uk-transmission-lineages/507	2020-05-19
England/NORW-E9B48/2020	ncov	EPI_ISL_448352	?	2020-04-30	Europe	United Kingdom	England		Europe	United Kingdom	England	genome	29902	Human	?	?	B.2	V	Quadram Institute Bioscience	COVID-19 Genomics UK (COG-UK) Consortium	Dave J. Baker et al	https://www.gisaid.org	Preliminary analysis of SARS-CoV-2 importation & establishment of UK transmission lineages	https://virological.org/t/preliminary-analysis-of-sars-cov-2-importation-establishment-of-uk-transmission-lineages/507	2020-05-19
England/NORW-E9C09/2020	ncov	EPI_ISL_448355	?	2020-04-30	Europe	United Kingdom	England		Europe	United Kingdom	England	genome	29903	Human	?	?	B.1.5.5	G	Quadram Institute Bioscience	COVID-19 Genomics UK (COG-UK) Consortium	Dave J. Baker et al	https://www.gisaid.org	Preliminary analysis of SARS-CoV-2 importation & establishment of UK transmission lineages	https://virological.org/t/preliminary-analysis-of-sars-cov-2-importation-establishment-of-uk-transmission-lineages/507	2020-05-19
England/NORW-E9C54/2020	ncov	EPI_ISL_448357	?	2020-04-30	Europe	United Kingdom	England		Europe	United Kingdom	England	genome	29865	Human	?	?	B.1	GH	Quadram Institute Bioscience	COVID-19 Genomics UK (COG-UK) Consortium	Dave J. Baker et al	https://www.gisaid.org	Preliminary analysis of SARS-CoV-2 importation & establishment of UK transmission lineages	https://virological.org/t/preliminary-analysis-of-sars-cov-2-importation-establishment-of-uk-transmission-lineages/507	2020-05-19
England/NORW-E9C63/2020	ncov	EPI_ISL_448358	?	2020-04-30	Europe	United Kingdom	England		Europe	United Kingdom	England	genome	29896	Human	?	?	B.1	G	Quadram Institute Bioscience	COVID-19 Genomics UK (COG-UK) Consortium	Dave J. Baker et al	https://www.gisaid.org	Preliminary analysis of SARS-CoV-2 importation & establishment of UK transmission lineages	https://virological.org/t/preliminary-analysis-of-sars-cov-2-importation-establishment-of-uk-transmission-lineages/507	2020-05-19
England/NORW-E9C72/2020	ncov	EPI_ISL_448359	?	2020-04-30	Europe	United Kingdom	England		Europe	United Kingdom	England	genome	29865	Human	?	?	B.1	G	Quadram Institute Bioscience	COVID-19 Genomics UK (COG-UK) Consortium	Dave J. Baker et al	https://www.gisaid.org	Preliminary analysis of SARS-CoV-2 importation & establishment of UK transmission lineages	https://virological.org/t/preliminary-analysis-of-sars-cov-2-importation-establishment-of-uk-transmission-lineages/507	2020-05-19
England/NORW-E9DF7/2020	ncov	EPI_ISL_448370	?	2020-05-02	Europe	United Kingdom	England		Europe	United Kingdom	England	genome	29895	Human	?	?	B.1	G	Quadram Institute Bioscience	COVID-19 Genomics UK (COG-UK) Consortium	Dave J. Baker et al	https://www.gisaid.org	Preliminary analysis of SARS-CoV-2 importation & establishment of UK transmission lineages	https://virological.org/t/preliminary-analysis-of-sars-cov-2-importation-establishment-of-uk-transmission-lineages/507	2020-05-19
England/NORW-E9E12/2020	ncov	EPI_ISL_448371	?	2020-05-02	Europe	United Kingdom	England		Europe	United Kingdom	England	genome	29899	Human	?	?	B.1	G	Quadram Institute Bioscience	COVID-19 Genomics UK (COG-UK) Consortium	Dave J. Baker et al	https://www.gisaid.org	Preliminary analysis of SARS-CoV-2 importation & establishment of UK transmission lineages	https://virological.org/t/preliminary-analysis-of-sars-cov-2-importation-establishment-of-uk-transmission-lineages/507	2020-05-19
England/NORW-E9E30/2020	ncov	EPI_ISL_448372	?	2020-05-01	Europe	United Kingdom	England		Europe	United Kingdom	England	genome	29901	Human	?	?	B.1	G	Quadram Institute Bioscience	COVID-19 Genomics UK (COG-UK) Consortium	Dave J. Baker et al	https://www.gisaid.org	Preliminary analysis of SARS-CoV-2 importation & establishment of UK transmission lineages	https://virological.org/t/preliminary-analysis-of-sars-cov-2-importation-establishment-of-uk-transmission-lineages/507	2020-05-19
England/NORW-E9E6D/2020	ncov	EPI_ISL_448374	?	2020-05-03	Europe	United Kingdom	England		Europe	United Kingdom	England	genome	29900	Human	?	?	B.1.1	GR	Quadram Institute Bioscience	COVID-19 Genomics UK (COG-UK) Consortium	Dave J. Baker et al	https://www.gisaid.org	Preliminary analysis of SARS-CoV-2 importation & establishment of UK transmission lineages	https://virological.org/t/preliminary-analysis-of-sars-cov-2-importation-establishment-of-uk-transmission-lineages/507	2020-05-19
England/NORW-E9E7C/2020	ncov	EPI_ISL_448375	?	2020-05-01	Europe	United Kingdom	England		Europe	United Kingdom	England	genome	29899	Human	?	?	B.2	V	Quadram Institute Bioscience	COVID-19 Genomics UK (COG-UK) Consortium	Dave J. Baker et al	https://www.gisaid.org	Preliminary analysis of SARS-CoV-2 importation & establishment of UK transmission lineages	https://virological.org/t/preliminary-analysis-of-sars-cov-2-importation-establishment-of-uk-transmission-lineages/507	2020-05-19
Switzerland/110505/2020	ncov	EPI_ISL_451911	?	2020-04-07	Europe	Switzerland	Zürich		Europe	Switzerland	Zürich	genome	29903	Human	?	?	B.1	G	Viollier AG	Department of Biosystems Science and Engineering, ETH Zürich	Christian Beisel et al	https://www.gisaid.org	?	?	2020-05-25
Switzerland/110507/2020	ncov	EPI_ISL_451913	?	2020-04-07	Europe	Switzerland	Vaud		Europe	Switzerland	Vaud	genome	29903	Human	?	?	B.1	G	Viollier AG	Department of Biosystems Science and Engineering, ETH Zürich	Christian Beisel et al	https://www.gisaid.org	?	?	2020-05-25
Switzerland/110508/2020	ncov	EPI_ISL_451914	?	2020-04-07	Europe	Switzerland	Vaud		Europe	Switzerland	Vaud	genome	29903	Human	?	?	B.1	G	Viollier AG	Department of Biosystems Science and Engineering, ETH Zürich	Christian Beisel et al	https://www.gisaid.org	?	?	2020-05-25
Switzerland/110509/2020	ncov	EPI_ISL_451915	?	2020-04-07	Europe	Switzerland	Basel-Land		Europe	Switzerland	Basel-Land	genome	29903	Human	?	?	B.1.1	GR	Viollier AG	Department of Biosystems Science and Engineering, ETH Zürich	Christian Beisel et al	https://www.gisaid.org	?	?	2020-05-25
Switzerland/110510/2020	ncov	EPI_ISL_451916	?	2020-04-07	Europe	Switzerland	Aargau		Europe	Switzerland	Aargau	genome	29903	Human	?	?	B.1.1	GR	Viollier AG	Department of Biosystems Science and Engineering, ETH Zürich	Christian Beisel et al	https://www.gisaid.org	?	?	2020-05-25
Croatia/ZG-297-20/2020	ncov	EPI_ISL_451934	?	2020-03-05	Europe	Croatia	Varaždin County		Europe	Croatia	Varaždin County	genome	29893	Human	61	Male	B.1.1.1	GR	Research Unit, University Hospital for Infectious Diseases Dr. Fran Mihaljević	Cicin Sain lab, Helmholtz Centre for Infection Research	Zeeshan Chaudhry et al	https://www.gisaid.org	?	?	2020-05-25
Belgium/20A30/2020	ncov	EPI_ISL_451935	?	2020-03-18	Europe	Belgium	Brussels		Europe	Belgium	Brussels	genome	29841	Human	77	Male	B.1	G	CUB Hopital Erasme Laboratoire dAnatomie Pathologique	CUB Hopital Erasme Laboratoire dAnatomie Pathologique	Prof. Isabelle Salmon et al	https://www.gisaid.org	?	?	2020-05-25
Poland/PL_P20/2020	ncov	EPI_ISL_451981	?	2020-04-07	Europe	Poland	Malopolskie	Kraków	Europe	Poland	Malopolskie	genome	29903	Human	38	Female	B.1.1	GR	1. ViroGenetics - BSL3 Laboratory of Virology, Małopolska Centre of Biotechnology, Jagiellonian University; 2. II Department of Internal Medicine, Faculty of Medicine, Jagiellonian University Medical College; 3. DIAGNOSTYKA Ltd.	1. ViroGenetics - BSL3 Laboratory of Virology, Małopolska Centre of Biotechnology, Jagiellonian University; 2. II Department of Internal Medicine, Faculty of Medicine, Jagiellonian University Medical College.	Marek Sanak et al	https://www.gisaid.org	?	?	2020-05-26
Poland/PL_P21/2020	ncov	EPI_ISL_451982	?	2020-03-29	Europe	Poland	Malopolskie	Kraków	Europe	Poland	Malopolskie	genome	29903	Human	74	Male	B.1.1	GR	1. ViroGenetics - BSL3 Laboratory of Virology, Małopolska Centre of Biotechnology, Jagiellonian University; 2. II Department of Internal Medicine, Faculty of Medicine, Jagiellonian University Medical College; 3. DIAGNOSTYKA Ltd.	1. ViroGenetics - BSL3 Laboratory of Virology, Małopolska Centre of Biotechnology, Jagiellonian University; 2. II Department of Internal Medicine, Faculty of Medicine, Jagiellonian University Medical College.	Marek Sanak et al	https://www.gisaid.org	?	?	2020-05-26
Poland/PL_P22/2020	ncov	EPI_ISL_451983	?	2020-04-02	Europe	Poland	Malopolskie		Europe	Poland	Malopolskie	genome	29903	Human	50	Female	B.1	G	1. ViroGenetics - BSL3 Laboratory of Virology, Małopolska Centre of Biotechnology, Jagiellonian University; 2. II Department of Internal Medicine, Faculty of Medicine, Jagiellonian University Medical College; 3. DIAGNOSTYKA Ltd.	1. ViroGenetics - BSL3 Laboratory of Virology, Małopolska Centre of Biotechnology, Jagiellonian University; 2. II Department of Internal Medicine, Faculty of Medicine, Jagiellonian University Medical College.	Marek Sanak et al	https://www.gisaid.org	?	?	2020-05-26
Poland/PL_P23/2020	ncov	EPI_ISL_451984	?	2020-03-29	Europe	Poland	Malopolskie	Kraków	Europe	Poland	Malopolskie	genome	29903	Human	41	Female	B.1.1	GR	1. ViroGenetics - BSL3 Laboratory of Virology, Małopolska Centre of Biotechnology, Jagiellonian University; 2. II Department of Internal Medicine, Faculty of Medicine, Jagiellonian University Medical College; 3. DIAGNOSTYKA Ltd.	1. ViroGenetics - BSL3 Laboratory of Virology, Małopolska Centre of Biotechnology, Jagiellonian University; 2. II Department of Internal Medicine, Faculty of Medicine, Jagiellonian University Medical College.	Marek Sanak et al	https://www.gisaid.org	?	?	2020-05-26
Poland/PL_P24/2020	ncov	EPI_ISL_451985	?	2020-03-29	Europe	Poland	Malopolskie	Kraków	Europe	Poland	Malopolskie	genome	29903	Human	51	Female	B.1.1	GR	1. ViroGenetics - BSL3 Laboratory of Virology, Małopolska Centre of Biotechnology, Jagiellonian University; 2. II Department of Internal Medicine, Faculty of Medicine, Jagiellonian University Medical College; 3. DIAGNOSTYKA Ltd.	1. ViroGenetics - BSL3 Laboratory of Virology, Małopolska Centre of Biotechnology, Jagiellonian University; 2. II Department of Internal Medicine, Faculty of Medicine, Jagiellonian University Medical College.	Marek Sanak et al	https://www.gisaid.org	?	?	2020-05-26
Poland/PL_P25/2020	ncov	EPI_ISL_451986	?	2020-04-07	Europe	Poland	Malopolskie	Kraków	Europe	Poland	Malopolskie	genome	29903	Human	52	Female	B.1.1	GR	1. ViroGenetics - BSL3 Laboratory of Virology, Małopolska Centre of Biotechnology, Jagiellonian University; 2. II Department of Internal Medicine, Faculty of Medicine, Jagiellonian University Medical College; 3. DIAGNOSTYKA Ltd.	1. ViroGenetics - BSL3 Laboratory of Virology, Małopolska Centre of Biotechnology, Jagiellonian University; 2. II Department of Internal Medicine, Faculty of Medicine, Jagiellonian University Medical College.	Marek Sanak et al	https://www.gisaid.org	?	?	2020-05-26
Poland/PL_P26/2020	ncov	EPI_ISL_451987	?	2020-04-01	Europe	Poland	Malopolskie	Kraków	Europe	Poland	Malopolskie	genome	29903	Human	9	Female	B.1	G	1. ViroGenetics - BSL3 Laboratory of Virology, Małopolska Centre of Biotechnology, Jagiellonian University; 2. II Department of Internal Medicine, Faculty of Medicine, Jagiellonian University Medical College; 3. DIAGNOSTYKA Ltd.	1. ViroGenetics - BSL3 Laboratory of Virology, Małopolska Centre of Biotechnology, Jagiellonian University; 2. II Department of Internal Medicine, Faculty of Medicine, Jagiellonian University Medical College.	Marek Sanak et al	https://www.gisaid.org	?	?	2020-05-26
Denmark/ALAB-HH-101/2020	ncov	EPI_ISL_451988	?	2020-03-09	Europe	Denmark	Denmark		Europe	Denmark	Denmark	genome	29903	Human	?	?	B.1.1	GR	Department of Clinical Microbiology, Copenhagen University Hospital, Hvidovre, Kettegaard Alle 30, 2650 Hvidovre.	Albertsen lab, Department of Chemistry and Bioscience, Aalborg University, Denmark	Rasmus Kirkegaard et al	https://www.gisaid.org	?	?	2020-05-26
Denmark/ALAB-HH-102/2020	ncov	EPI_ISL_451989	?	2020-03-08	Europe	Denmark	Denmark		Europe	Denmark	Denmark	genome	29903	Human	?	?	B.1	GH	Department of Clinical Microbiology, Copenhagen University Hospital, Hvidovre, Kettegaard Alle 30, 2650 Hvidovre.	Albertsen lab, Department of Chemistry and Bioscience, Aalborg University, Denmark	Rasmus Kirkegaard et al	https://www.gisaid.org	?	?	2020-05-26
Denmark/ALAB-HH-104/2020	ncov	EPI_ISL_451990	?	2020-03-08	Europe	Denmark	Denmark		Europe	Denmark	Denmark	genome	29903	Human	?	?	B.1	G	Department of Clinical Microbiology, Copenhagen University Hospital, Hvidovre, Kettegaard Alle 30, 2650 Hvidovre.	Albertsen lab, Department of Chemistry and Bioscience, Aalborg University, Denmark	Rasmus Kirkegaard et al	https://www.gisaid.org	?	?	2020-05-26
Denmark/ALAB-HH-106/2020	ncov	EPI_ISL_451991	?	2020-03-09	Europe	Denmark	Denmark		Europe	Denmark	Denmark	genome	29903	Human	?	?	B.1	G	Department of Clinical Microbiology, Copenhagen University Hospital, Hvidovre, Kettegaard Alle 30, 2650 Hvidovre.	Albertsen lab, Department of Chemistry and Bioscience, Aalborg University, Denmark	Rasmus Kirkegaard et al	https://www.gisaid.org	?	?	2020-05-26
Denmark/ALAB-HH-107/2020	ncov	EPI_ISL_451992	?	2020-03-09	Europe	Denmark	Denmark		Europe	Denmark	Denmark	genome	29903	Human	?	?	B.1	GH	Department of Clinical Microbiology, Copenhagen University Hospital, Hvidovre, Kettegaard Alle 30, 2650 Hvidovre.	Albertsen lab, Department of Chemistry and Bioscience, Aalborg University, Denmark	Rasmus Kirkegaard et al	https://www.gisaid.org	?	?	2020-05-26
Denmark/ALAB-HH-108/2020	ncov	EPI_ISL_451993	?	2020-03-09	Europe	Denmark	Denmark		Europe	Denmark	Denmark	genome	29903	Human	?	?	B.1	GH	Department of Clinical Microbiology, Copenhagen University Hospital, Hvidovre, Kettegaard Alle 30, 2650 Hvidovre.	Albertsen lab, Department of Chemistry and Bioscience, Aalborg University, Denmark	Rasmus Kirkegaard et al	https://www.gisaid.org	?	?	2020-05-26
Denmark/ALAB-HH-110/2020	ncov	EPI_ISL_451994	?	2020-03-09	Europe	Denmark	Denmark		Europe	Denmark	Denmark	genome	29903	Human	?	?	B.1	GH	Department of Clinical Microbiology, Copenhagen University Hospital, Hvidovre, Kettegaard Alle 30, 2650 Hvidovre.	Albertsen lab, Department of Chemistry and Bioscience, Aalborg University, Denmark	Rasmus Kirkegaard et al	https://www.gisaid.org	?	?	2020-05-26
Denmark/ALAB-HH-111/2020	ncov	EPI_ISL_451995	?	2020-03-09	Europe	Denmark	Denmark		Europe	Denmark	Denmark	genome	29903	Human	?	?	B.1	GH	Department of Clinical Microbiology, Copenhagen University Hospital, Hvidovre, Kettegaard Alle 30, 2650 Hvidovre.	Albertsen lab, Department of Chemistry and Bioscience, Aalborg University, Denmark	Rasmus Kirkegaard et al	https://www.gisaid.org	?	?	2020-05-26
Denmark/ALAB-HH-112/2020	ncov	EPI_ISL_451996	?	2020-03-09	Europe	Denmark	Denmark		Europe	Denmark	Denmark	genome	29903	Human	?	?	B.1	GH	Department of Clinical Microbiology, Copenhagen University Hospital, Hvidovre, Kettegaard Alle 30, 2650 Hvidovre.	Albertsen lab, Department of Chemistry and Bioscience, Aalborg University, Denmark	Rasmus Kirkegaard et al	https://www.gisaid.org	?	?	2020-05-26
Denmark/ALAB-HH-113/2020	ncov	EPI_ISL_451997	?	2020-03-09	Europe	Denmark	Denmark		Europe	Denmark	Denmark	genome	29903	Human	?	?	B.1	GH	Department of Clinical Microbiology, Copenhagen University Hospital, Hvidovre, Kettegaard Alle 30, 2650 Hvidovre.	Albertsen lab, Department of Chemistry and Bioscience, Aalborg University, Denmark	Rasmus Kirkegaard et al	https://www.gisaid.org	?	?	2020-05-26
Denmark/ALAB-HH-114/2020	ncov	EPI_ISL_451998	?	2020-03-09	Europe	Denmark	Denmark		Europe	Denmark	Denmark	genome	29903	Human	?	?	B.1	GH	Department of Clinical Microbiology, Copenhagen University Hospital, Hvidovre, Kettegaard Alle 30, 2650 Hvidovre.	Albertsen lab, Department of Chemistry and Bioscience, Aalborg University, Denmark	Rasmus Kirkegaard et al	https://www.gisaid.org	?	?	2020-05-26
Denmark/ALAB-HH-115/2020	ncov	EPI_ISL_451999	?	2020-03-09	Europe	Denmark	Denmark		Europe	Denmark	Denmark	genome	29903	Human	?	?	B.1	GH	Department of Clinical Microbiology, Copenhagen University Hospital, Hvidovre, Kettegaard Alle 30, 2650 Hvidovre.	Albertsen lab, Department of Chemistry and Bioscience, Aalborg University, Denmark	Rasmus Kirkegaard et al	https://www.gisaid.org	?	?	2020-05-26
Netherlands/ZuidHolland_127/2020	ncov	EPI_ISL_461300	?	2020-04-30	Europe	Netherlands	South Holland		Europe	Netherlands	South Holland	genome	29775	Human	?	?	B.1.22	GH	Dutch COVID-19 response team	Erasmus Medical Center	Bas Oude Munnink et al	https://www.gisaid.org	?	?	2020-06-06
Netherlands/ZuidHolland_129/2020	ncov	EPI_ISL_461302	?	2020-04-25	Europe	Netherlands	South Holland		Europe	Netherlands	South Holland	genome	29775	Human	?	?	B.1.22	GH	Dutch COVID-19 response team	Erasmus Medical Center	Bas Oude Munnink et al	https://www.gisaid.org	?	?	2020-06-06
Netherlands/ZuidHolland_130/2020	ncov	EPI_ISL_461303	?	2020-04-27	Europe	Netherlands	South Holland		Europe	Netherlands	South Holland	genome	29775	Human	?	?	B.1.22	GH	Dutch COVID-19 response team	Erasmus Medical Center	Bas Oude Munnink et al	https://www.gisaid.org	?	?	2020-06-06
Netherlands/ZuidHolland_132/2020	ncov	EPI_ISL_461305	?	2020-04-28	Europe	Netherlands	South Holland		Europe	Netherlands	South Holland	genome	29775	Human	?	?	B.1.22	GH	Dutch COVID-19 response team	Erasmus Medical Center	Bas Oude Munnink et al	https://www.gisaid.org	?	?	2020-06-06
Netherlands/ZuidHolland_134/2020	ncov	EPI_ISL_461307	?	2020-05-07	Europe	Netherlands	South Holland		Europe	Netherlands	South Holland	genome	29775	Human	?	?	B.1	G	Dutch COVID-19 response team	Erasmus Medical Center	Bas Oude Munnink et al	https://www.gisaid.org	?	?	2020-06-06
Netherlands/ZuidHolland_135/2020	ncov	EPI_ISL_461308	?	2020-05-07	Europe	Netherlands	South Holland		Europe	Netherlands	South Holland	genome	29775	Human	?	?	B.1	G	Dutch COVID-19 response team	Erasmus Medical Center	Bas Oude Munnink et al	https://www.gisaid.org	?	?	2020-06-06
Netherlands/ZuidHolland_136/2020	ncov	EPI_ISL_461309	?	2020-05-07	Europe	Netherlands	South Holland		Europe	Netherlands	South Holland	genome	29775	Human	?	?	B.1	GH	Dutch COVID-19 response team	Erasmus Medical Center	Bas Oude Munnink et al	https://www.gisaid.org	?	?	2020-06-06
Netherlands/ZuidHolland_137/2020	ncov	EPI_ISL_461310	?	2020-05-04	Europe	Netherlands	South Holland		Europe	Netherlands	South Holland	genome	29775	Human	?	?	B.1	G	Dutch COVID-19 response team	Erasmus Medical Center	Bas Oude Munnink et al	https://www.gisaid.org	?	?	2020-06-06
Netherlands/ZuidHolland_138/2020	ncov	EPI_ISL_461311	?	2020-05-06	Europe	Netherlands	South Holland		Europe	Netherlands	South Holland	genome	29775	Human	?	?	B.1	G	Dutch COVID-19 response team	Erasmus Medical Center	Bas Oude Munnink et al	https://www.gisaid.org	?	?	2020-06-06
Netherlands/ZuidHolland_139/2020	ncov	EPI_ISL_461312	?	2020-04-30	Europe	Netherlands	South Holland		Europe	Netherlands	South Holland	genome	29775	Human	?	?	B.1	G	Dutch COVID-19 response team	Erasmus Medical Center	Bas Oude Munnink et al	https://www.gisaid.org	?	?	2020-06-06
Netherlands/ZuidHolland_140/2020	ncov	EPI_ISL_461313	?	2020-04-30	Europe	Netherlands	South Holland		Europe	Netherlands	South Holland	genome	29775	Human	?	?	B.1	G	Dutch COVID-19 response team	Erasmus Medical Center	Bas Oude Munnink et al	https://www.gisaid.org	?	?	2020-06-06
Netherlands/ZuidHolland_141/2020	ncov	EPI_ISL_461314	?	2020-04-13	Europe	Netherlands	South Holland		Europe	Netherlands	South Holland	genome	29772	Human	?	?	B.1	G	Dutch COVID-19 response team	Erasmus Medical Center	Bas Oude Munnink et al	https://www.gisaid.org	?	?	2020-06-06
Netherlands/ZuidHolland_142/2020	ncov	EPI_ISL_461315	?	2020-05-04	Europe	Netherlands	South Holland		Europe	Netherlands	South Holland	genome	29775	Human	?	?	B.2	V	Dutch COVID-19 response team	Erasmus Medical Center	Bas Oude Munnink et al	https://www.gisaid.org	?	?	2020-06-06
Netherlands/ZuidHolland_143/2020	ncov	EPI_ISL_461316	?	2020-04-16	Europe	Netherlands	South Holland		Europe	Netherlands	South Holland	genome	29775	Human	?	?	B.1.8	G	Dutch COVID-19 response team	Erasmus Medical Center	Bas Oude Munnink et al	https://www.gisaid.org	?	?	2020-06-06
Netherlands/ZuidHolland_144/2020	ncov	EPI_ISL_461317	?	2020-04-16	Europe	Netherlands	South Holland		Europe	Netherlands	South Holland	genome	29775	Human	?	?	B.1	GH	Dutch COVID-19 response team	Erasmus Medical Center	Bas Oude Munnink et al	https://www.gisaid.org	?	?	2020-06-06
Netherlands/ZuidHolland_146/2020	ncov	EPI_ISL_461319	?	2020-04-19	Europe	Netherlands	South Holland		Europe	Netherlands	South Holland	genome	29775	Human	?	?	B.1	G	Dutch COVID-19 response team	Erasmus Medical Center	Bas Oude Munnink et al	https://www.gisaid.org	?	?	2020-06-06
Netherlands/ZuidHolland_147/2020	ncov	EPI_ISL_461320	?	2020-04-19	Europe	Netherlands	South Holland		Europe	Netherlands	South Holland	genome	29775	Human	?	?	B.1	GH	Dutch COVID-19 response team	Erasmus Medical Center	Bas Oude Munnink et al	https://www.gisaid.org	?	?	2020-06-06
Netherlands/ZuidHolland_148/2020	ncov	EPI_ISL_461321	?	2020-04-17	Europe	Netherlands	South Holland		Europe	Netherlands	South Holland	genome	29775	Human	?	?	B.1	G	Dutch COVID-19 response team	Erasmus Medical Center	Bas Oude Munnink et al	https://www.gisaid.org	?	?	2020-06-06
Netherlands/ZuidHolland_149/2020	ncov	EPI_ISL_461322	?	2020-04-16	Europe	Netherlands	South Holland		Europe	Netherlands	South Holland	genome	29775	Human	?	?	B.1	GH	Dutch COVID-19 response team	Erasmus Medical Center	Bas Oude Munnink et al	https://www.gisaid.org	?	?	2020-06-06
Netherlands/ZuidHolland_150/2020	ncov	EPI_ISL_461323	?	2020-04-17	Europe	Netherlands	South Holland		Europe	Netherlands	South Holland	genome	29775	Human	?	?	B.1.22	GH	Dutch COVID-19 response team	Erasmus Medical Center	Bas Oude Munnink et al	https://www.gisaid.org	?	?	2020-06-06
Netherlands/ZuidHolland_151/2020	ncov	EPI_ISL_461324	?	2020-04-19	Europe	Netherlands	South Holland		Europe	Netherlands	South Holland	genome	29775	Human	?	?	B.1	GH	Dutch COVID-19 response team	Erasmus Medical Center	Bas Oude Munnink et al	https://www.gisaid.org	?	?	2020-06-06
Netherlands/ZuidHolland_152/2020	ncov	EPI_ISL_461325	?	2020-04-28	Europe	Netherlands	South Holland		Europe	Netherlands	South Holland	genome	29775	Human	?	?	B.1.1.10	GR	Dutch COVID-19 response team	Erasmus Medical Center	Bas Oude Munnink et al	https://www.gisaid.org	?	?	2020-06-06
Netherlands/ZuidHolland_153/2020	ncov	EPI_ISL_461326	?	2020-04-28	Europe	Netherlands	South Holland		Europe	Netherlands	South Holland	genome	29775	Human	?	?	B.1	G	Dutch COVID-19 response team	Erasmus Medical Center	Bas Oude Munnink et al	https://www.gisaid.org	?	?	2020-06-06
Netherlands/ZuidHolland_155/2020	ncov	EPI_ISL_461328	?	2020-04-27	Europe	Netherlands	South Holland		Europe	Netherlands	South Holland	genome	29775	Human	?	?	B.1	G	Dutch COVID-19 response team	Erasmus Medical Center	Bas Oude Munnink et al	https://www.gisaid.org	?	?	2020-06-06
Netherlands/ZuidHolland_156/2020	ncov	EPI_ISL_461329	?	2020-04-28	Europe	Netherlands	South Holland		Europe	Netherlands	South Holland	genome	29775	Human	?	?	B.1	G	Dutch COVID-19 response team	Erasmus Medical Center	Bas Oude Munnink et al	https://www.gisaid.org	?	?	2020-06-06
Shaoxing/09/2020	ncov	EPI_ISL_463901	?	2020-02-05	Asia	China	Zhejiang	Shangyu	Asia	China	Zhejiang	genome	29855	Human	32	Female	A	S	Shaoxing Center for Disease Control and Prevention	Department of Pathology and Laboratory Medicine, University of California Los Angeles	Jinkun Chen et al	https://www.gisaid.org	?	?	2020-06-10
Canada/QC_AC4/2020	ncov	EPI_ISL_463903	?	2020-04-04	North America	Canada	Quebec		North America	Canada	Quebec	genome	29829	Human	?	?	B.1	G	Laboratoire de microbiologie, Hopital de Verdun	Smith Laboratory, Centre de Recherche CHU Sainte-Justine	Martin Smith et al	https://www.gisaid.org	?	?	2020-06-11
Canada/QC_AC6.1/2020	ncov	EPI_ISL_463904	?	2020-04-05	North America	Canada	Quebec		North America	Canada	Quebec	genome	29903	Human	?	?	B.1	G	Laboratoire de microbiologie, Hopital de Verdun	Smith Laboratory, Centre de Recherche CHU Sainte-Justine	Martin Smith et al	https://www.gisaid.org	?	?	2020-06-11
Canada/QC_AE6/2020	ncov	EPI_ISL_463906	?	2020-04-06	North America	Canada	Quebec		North America	Canada	Quebec	genome	29903	Human	?	?	B.1	GH	Laboratoire de microbiologie, Hopital de Verdun	Smith Laboratory, Centre de Recherche CHU Sainte-Justine	Martin Smith et al	https://www.gisaid.org	?	?	2020-06-11
Canada/QC_AE9/2020	ncov	EPI_ISL_463908	?	2020-04-06	North America	Canada	Quebec		North America	Canada	Quebec	genome	29903	Human	?	?	B.1	G	Laboratoire de microbiologie, Hopital de Verdun	Smith Laboratory, Centre de Recherche CHU Sainte-Justine	Martin Smith et al	https://www.gisaid.org	?	?	2020-06-11
Canada/QC_AF1/2020	ncov	EPI_ISL_463909	?	2020-04-07	North America	Canada	Quebec		North America	Canada	Quebec	genome	29903	Human	?	?	B.1	G	Laboratoire de microbiologie, Hopital de Verdun	Smith Laboratory, Centre de Recherche CHU Sainte-Justine	Martin Smith et al	https://www.gisaid.org	?	?	2020-06-11
Canada/QC_AF2/2020	ncov	EPI_ISL_463910	?	2020-04-05	North America	Canada	Quebec		North America	Canada	Quebec	genome	29903	Human	?	?	B.1	G	Laboratoire de microbiologie, Hopital de Verdun	Smith Laboratory, Centre de Recherche CHU Sainte-Justine	Martin Smith et al	https://www.gisaid.org	?	?	2020-06-11
Canada/QC_AH2/2020	ncov	EPI_ISL_463914	?	2020-04-13	North America	Canada	Quebec		North America	Canada	Quebec	genome	29903	Human	?	?	B.1	G	Laboratoire de microbiologie, Hopital de Verdun	Smith Laboratory, Centre de Recherche CHU Sainte-Justine	Martin Smith et al	https://www.gisaid.org	?	?	2020-06-11
Canada/QC_AI5/2020	ncov	EPI_ISL_463917	?	2020-04-09	North America	Canada	Quebec		North America	Canada	Quebec	genome	29903	Human	?	?	B.1	G	Laboratoire de microbiologie, Hopital de Verdun	Smith Laboratory, Centre de Recherche CHU Sainte-Justine	Martin Smith et al	https://www.gisaid.org	?	?	2020-06-11
Canada/QC_AI9/2020	ncov	EPI_ISL_463918	?	2020-04-07	North America	Canada	Quebec		North America	Canada	Quebec	genome	29903	Human	?	?	B.1	G	Laboratoire de microbiologie, Hopital de Verdun	Smith Laboratory, Centre de Recherche CHU Sainte-Justine	Martin Smith et al	https://www.gisaid.org	?	?	2020-06-11
Canada/QC_AK5/2020	ncov	EPI_ISL_463919	?	2020-04-08	North America	Canada	Quebec		North America	Canada	Quebec	genome	29903	Human	?	?	B.1.1	GR	Laboratoire de microbiologie, Hopital de Verdun	Smith Laboratory, Centre de Recherche CHU Sainte-Justine	Martin Smith et al	https://www.gisaid.org	?	?	2020-06-11
Canada/QC_AZ9/2020	ncov	EPI_ISL_463961	?	2020-04-14	North America	Canada	Quebec		North America	Canada	Quebec	genome	29903	Human	?	?	B.1	G	Laboratoire de microbiologie, Hopital de Verdun	Smith Laboratory, Centre de Recherche CHU Sainte-Justine	Martin Smith et al	https://www.gisaid.org	?	?	2020-06-11
Canada/QC_BA5/2020	ncov	EPI_ISL_463962	?	2020-04-07	North America	Canada	Quebec		North America	Canada	Quebec	genome	29894	Human	?	?	B.1.5	G	Laboratoire de microbiologie, Hopital de Verdun	Smith Laboratory, Centre de Recherche CHU Sainte-Justine	Martin Smith et al	https://www.gisaid.org	?	?	2020-06-11
Canada/QC_BA6/2020	ncov	EPI_ISL_463963	?	2020-04-13	North America	Canada	Quebec		North America	Canada	Quebec	genome	29903	Human	?	?	B.1	G	Laboratoire de microbiologie, Hopital de Verdun	Smith Laboratory, Centre de Recherche CHU Sainte-Justine	Martin Smith et al	https://www.gisaid.org	?	?	2020-06-11
Canada/QC_BB7/2020	ncov	EPI_ISL_463965	?	2020-04-13	North America	Canada	Quebec		North America	Canada	Quebec	genome	29903	Human	?	?	B.1	G	Laboratoire de microbiologie, Hopital de Verdun	Smith Laboratory, Centre de Recherche CHU Sainte-Justine	Martin Smith et al	https://www.gisaid.org	?	?	2020-06-11
Canada/QC_BC5/2020	ncov	EPI_ISL_463968	?	2020-04-09	North America	Canada	Quebec		North America	Canada	Quebec	genome	29903	Human	?	?	B.1	G	Laboratoire de microbiologie, Hopital de Verdun	Smith Laboratory, Centre de Recherche CHU Sainte-Justine	Martin Smith et al	https://www.gisaid.org	?	?	2020-06-11
Canada/ON_MU-S1/2020	ncov	EPI_ISL_463970	?	2020-03-13	North America	Canada	Ontario	Toronto	North America	Canada	Ontario	genome	29825	Human	?	?	B.1	GH	Toronto Invasive Bacterial Diseases Network	McMaster University	Allison McGeer et al	https://www.gisaid.org	?	?	2020-06-11
Canada/ON_MU-S13/2020	ncov	EPI_ISL_463971	?	2020-03-14	North America	Canada	Ontario	Toronto	North America	Canada	Ontario	genome	29825	Human	?	?	B.1.5	G	Toronto Invasive Bacterial Diseases Network	McMaster University	Allison McGeer et al	https://www.gisaid.org	?	?	2020-06-11
Canada/ON_MU-S218/2020	ncov	EPI_ISL_463974	?	2020-03-26	North America	Canada	Ontario	Toronto	North America	Canada	Ontario	genome	29659	Human	?	?	B.1	G	Toronto Invasive Bacterial Diseases Network	McMaster University	Allison McGeer et al	https://www.gisaid.org	?	?	2020-06-11
Canada/ON_MU-S26/2020	ncov	EPI_ISL_463975	?	2020-03-16	North America	Canada	Ontario	Toronto	North America	Canada	Ontario	genome	29857	Human	?	?	B.1	G	Toronto Invasive Bacterial Diseases Network	McMaster University	Allison McGeer et al	https://www.gisaid.org	?	?	2020-06-11
Canada/ON_MU-S284/2020	ncov	EPI_ISL_463976	?	2020-03-28	North America	Canada	Ontario	Toronto	North America	Canada	Ontario	genome	29854	Human	?	?	B.1.1	GR	Toronto Invasive Bacterial Diseases Network	McMaster University	Allison McGeer et al	https://www.gisaid.org	?	?	2020-06-11
Canada/ON_MU-S29/2020	ncov	EPI_ISL_463977	?	2020-03-16	North America	Canada	Ontario	Toronto	North America	Canada	Ontario	genome	29856	Human	?	?	B.1.1	GR	Toronto Invasive Bacterial Diseases Network	McMaster University	Allison McGeer et al	https://www.gisaid.org	?	?	2020-06-11
Canada/ON_MU-S306/2020	ncov	EPI_ISL_463979	?	2020-03-28	North America	Canada	Ontario	Toronto	North America	Canada	Ontario	genome	29851	Human	?	?	B.1	G	Toronto Invasive Bacterial Diseases Network	McMaster University	Allison McGeer et al	https://www.gisaid.org	?	?	2020-06-11
Canada/ON_MU-S312/2020	ncov	EPI_ISL_463980	?	2020-03-29	North America	Canada	Ontario	Toronto	North America	Canada	Ontario	genome	29827	Human	?	?	B.1	G	Toronto Invasive Bacterial Diseases Network	McMaster University	Allison McGeer et al	https://www.gisaid.org	?	?	2020-06-11
Canada/ON_MU-S328/2020	ncov	EPI_ISL_463981	?	2020-03-29	North America	Canada	Ontario	Toronto	North America	Canada	Ontario	genome	29824	Human	?	?	B.1	GH	Toronto Invasive Bacterial Diseases Network	McMaster University	Allison McGeer et al	https://www.gisaid.org	?	?	2020-06-11
Canada/ON_MU-S349/2020	ncov	EPI_ISL_463982	?	2020-03-29	North America	Canada	Ontario	Toronto	North America	Canada	Ontario	genome	29855	Human	?	?	B.1	GH	Toronto Invasive Bacterial Diseases Network	McMaster University	Allison McGeer et al	https://www.gisaid.org	?	?	2020-06-11
Canada/ON_MU-S40/2020	ncov	EPI_ISL_463984	?	2020-03-17	North America	Canada	Ontario	Toronto	North America	Canada	Ontario	genome	29826	Human	?	?	B.1	G	Toronto Invasive Bacterial Diseases Network	McMaster University	Allison McGeer et al	https://www.gisaid.org	?	?	2020-06-11
Canada/ON_MU-S5/2020	ncov	EPI_ISL_463988	?	2020-03-13	North America	Canada	Ontario	Toronto	North America	Canada	Ontario	genome	29855	Human	?	?	B.1	GH	Toronto Invasive Bacterial Diseases Network	McMaster University	Allison McGeer et al	https://www.gisaid.org	?	?	2020-06-11
Canada/ON_MU-S51/2020	ncov	EPI_ISL_463989	?	2020-03-17	North America	Canada	Ontario	Toronto	North America	Canada	Ontario	genome	29855	Human	?	?	B.1	GH	Toronto Invasive Bacterial Diseases Network	McMaster University	Allison McGeer et al	https://www.gisaid.org	?	?	2020-06-11
Canada/ON_MU-S53/2020	ncov	EPI_ISL_463990	?	2020-03-18	North America	Canada	Ontario	Toronto	North America	Canada	Ontario	genome	29664	Human	?	?	B.1	G	Toronto Invasive Bacterial Diseases Network	McMaster University	Allison McGeer et al	https://www.gisaid.org	?	?	2020-06-11
Canada/ON_MU-S63/2020	ncov	EPI_ISL_463991	?	2020-03-19	North America	Canada	Ontario	Toronto	North America	Canada	Ontario	genome	29843	Human	?	?	B.1	GH	Toronto Invasive Bacterial Diseases Network	McMaster University	Allison McGeer et al	https://www.gisaid.org	?	?	2020-06-11
England/20129063804/2020	ncov	EPI_ISL_424062	?	2020-03-11	Europe	United Kingdom	England		Europe	United Kingdom	England	genome	29900	Human	66	Male	B	L	Respiratory Virus Unit, Microbiology Services Colindale, Public Health England	Respiratory Virus Unit, Microbiology Services Colindale, Public Health England	Monica Galiano et al	https://www.gisaid.org	Preliminary analysis of SARS-CoV-2 importation & establishment of UK transmission lineages	https://virological.org/t/preliminary-analysis-of-sars-cov-2-importation-establishment-of-uk-transmission-lineages/507	2020-04-12
England/20129085704/2020	ncov	EPI_ISL_424076	?	2020-03-21	Europe	United Kingdom	England		Europe	United Kingdom	England	genome	29903	Human	47	Male	B.1	G	Respiratory Virus Unit, Microbiology Services Colindale, Public Health England	Respiratory Virus Unit, Microbiology Services Colindale, Public Health England	Monica Galiano et al	https://www.gisaid.org	Preliminary analysis of SARS-CoV-2 importation & establishment of UK transmission lineages	https://virological.org/t/preliminary-analysis-of-sars-cov-2-importation-establishment-of-uk-transmission-lineages/507	2020-04-12
England/20129089504/2020	ncov	EPI_ISL_424078	?	2020-03-11	Europe	United Kingdom	England		Europe	United Kingdom	England	genome	29903	Human	47	Male	B.1	G	Respiratory Virus Unit, Microbiology Services Colindale, Public Health England	Respiratory Virus Unit, Microbiology Services Colindale, Public Health England	Monica Galiano et al	https://www.gisaid.org	Preliminary analysis of SARS-CoV-2 importation & establishment of UK transmission lineages	https://virological.org/t/preliminary-analysis-of-sars-cov-2-importation-establishment-of-uk-transmission-lineages/507	2020-04-12
England/20129089602/2020	ncov	EPI_ISL_424079	?	2020-03-11	Europe	United Kingdom	England		Europe	United Kingdom	England	genome	29903	Human	47	Male	B.1	G	Respiratory Virus Unit, Microbiology Services Colindale, Public Health England	Respiratory Virus Unit, Microbiology Services Colindale, Public Health England	Monica Galiano et al	https://www.gisaid.org	Preliminary analysis of SARS-CoV-2 importation & establishment of UK transmission lineages	https://virological.org/t/preliminary-analysis-of-sars-cov-2-importation-establishment-of-uk-transmission-lineages/507	2020-04-12
England/20129091804/2020	ncov	EPI_ISL_424080	?	2020-03-11	Europe	United Kingdom	England		Europe	United Kingdom	England	genome	29903	Human	38	Male	B.1.1	GR	Respiratory Virus Unit, Microbiology Services Colindale, Public Health England	Respiratory Virus Unit, Microbiology Services Colindale, Public Health England	Monica Galiano et al	https://www.gisaid.org	Preliminary analysis of SARS-CoV-2 importation & establishment of UK transmission lineages	https://virological.org/t/preliminary-analysis-of-sars-cov-2-importation-establishment-of-uk-transmission-lineages/507	2020-04-12
England/20129096604/2020	ncov	EPI_ISL_424082	?	2020-03-11	Europe	United Kingdom	England		Europe	United Kingdom	England	genome	29903	Human	57	Male	B.1.1	GR	Respiratory Virus Unit, Microbiology Services Colindale, Public Health England	Respiratory Virus Unit, Microbiology Services Colindale, Public Health England	Monica Galiano et al	https://www.gisaid.org	Preliminary analysis of SARS-CoV-2 importation & establishment of UK transmission lineages	https://virological.org/t/preliminary-analysis-of-sars-cov-2-importation-establishment-of-uk-transmission-lineages/507	2020-04-12
England/20129096804/2020	ncov	EPI_ISL_424084	?	2020-03-11	Europe	United Kingdom	England		Europe	United Kingdom	England	genome	29903	Human	57	Male	B.1.1	GR	Respiratory Virus Unit, Microbiology Services Colindale, Public Health England	Respiratory Virus Unit, Microbiology Services Colindale, Public Health England	Monica Galiano et al	https://www.gisaid.org	Preliminary analysis of SARS-CoV-2 importation & establishment of UK transmission lineages	https://virological.org/t/preliminary-analysis-of-sars-cov-2-importation-establishment-of-uk-transmission-lineages/507	2020-04-12
England/20129099904/2020	ncov	EPI_ISL_424087	?	2020-03-21	Europe	United Kingdom	England		Europe	United Kingdom	England	genome	29900	Human	83	Male	B.9	L	Respiratory Virus Unit, Microbiology Services Colindale, Public Health England	Respiratory Virus Unit, Microbiology Services Colindale, Public Health England	Monica Galiano et al	https://www.gisaid.org	Preliminary analysis of SARS-CoV-2 importation & establishment of UK transmission lineages	https://virological.org/t/preliminary-analysis-of-sars-cov-2-importation-establishment-of-uk-transmission-lineages/507	2020-04-12
England/20129100204/2020	ncov	EPI_ISL_424088	?	2020-03-13	Europe	United Kingdom	England		Europe	United Kingdom	England	genome	29900	Human	53	Female	B	L	Respiratory Virus Unit, Microbiology Services Colindale, Public Health England	Respiratory Virus Unit, Microbiology Services Colindale, Public Health England	Monica Galiano et al	https://www.gisaid.org	Preliminary analysis of SARS-CoV-2 importation & establishment of UK transmission lineages	https://virological.org/t/preliminary-analysis-of-sars-cov-2-importation-establishment-of-uk-transmission-lineages/507	2020-04-12
USA/WA-UW-1890/2020	ncov	EPI_ISL_424316	?	2020-03-24	North America	USA	Washington		North America	USA	Washington	genome	29882	Human	?	?	B.1	GH	UW Virology Lab	UW Virology Lab	Pavitra Roychoudhury et al	https://www.gisaid.org	?	?	2020-04-12
USA/WA-UW-1928/2020	ncov	EPI_ISL_424317	?	2020-03-24	North America	USA	Washington		North America	USA	Washington	genome	29834	Human	?	?	B.1	GH	UW Virology Lab	UW Virology Lab	Pavitra Roychoudhury et al	https://www.gisaid.org	?	?	2020-04-12
USA/ID-UW-1938/2020	ncov	EPI_ISL_424318	?	2020-03-22	North America	USA	Idaho		North America	USA	Idaho	genome	29846	Human	?	?	B.1	GH	UW Virology Lab	UW Virology Lab	Pavitra Roychoudhury et al	https://www.gisaid.org	?	?	2020-04-12
USA/ID-UW-1935/2020	ncov	EPI_ISL_424319	?	2020-03-22	North America	USA	Idaho		North America	USA	Idaho	genome	29826	Human	?	?	B.1	GH	UW Virology Lab	UW Virology Lab	Pavitra Roychoudhury et al	https://www.gisaid.org	?	?	2020-04-12
USA/ID-UW-1925/2020	ncov	EPI_ISL_424321	?	2020-03-20	North America	USA	Idaho		North America	USA	Idaho	genome	29839	Human	?	?	B.1	GH	UW Virology Lab	UW Virology Lab	Pavitra Roychoudhury et al	https://www.gisaid.org	?	?	2020-04-12
USA/ID-UW-1934/2020	ncov	EPI_ISL_424322	?	2020-03-20	North America	USA	Idaho		North America	USA	Idaho	genome	29836	Human	?	?	B.1	GH	UW Virology Lab	UW Virology Lab	Pavitra Roychoudhury et al	https://www.gisaid.org	?	?	2020-04-12
USA/WA-UW-1944/2020	ncov	EPI_ISL_424323	?	2020-03-24	North America	USA	Washington		North America	USA	Washington	genome	29839	Human	?	?	A.1	S	UW Virology Lab	UW Virology Lab	Pavitra Roychoudhury et al	https://www.gisaid.org	?	?	2020-04-12
USA/WA-UW-1965/2020	ncov	EPI_ISL_424324	?	2020-03-24	North America	USA	Washington		North America	USA	Washington	genome	29628	Human	?	?	B.1	G	UW Virology Lab	UW Virology Lab	Pavitra Roychoudhury et al	https://www.gisaid.org	?	?	2020-04-12
USA/WA-UW-1954/2020	ncov	EPI_ISL_424325	?	2020-03-24	North America	USA	Washington		North America	USA	Washington	genome	29838	Human	?	?	B.1	GH	UW Virology Lab	UW Virology Lab	Pavitra Roychoudhury et al	https://www.gisaid.org	?	?	2020-04-12
Australia/VIC672/2020	ncov	EPI_ISL_426968	?	2020-03-27	Oceania	Australia	Victoria		Oceania	Australia	Victoria	genome	29903	Human	54	Male	B.1.1	GR	Victorian Infectious Diseases Reference Laboratory (VIDRL)	Microbiological Diagnostic Unit Public Health Laboratory and Victorian Infectious Diseases Reference Laboratory, Doherty Institute	Caly L. et al	https://www.gisaid.org	Tracking the COVID-19 pandemic in Australia using genomics	https://dx.doi.org/10.1101/2020.05.12.20099929	2020-04-17
Australia/VIC674/2020	ncov	EPI_ISL_426970	?	2020-03-27	Oceania	Australia	Victoria		Oceania	Australia	Victoria	genome	29903	Human	31	Female	B.1.1	GR	Victorian Infectious Diseases Reference Laboratory (VIDRL)	Microbiological Diagnostic Unit Public Health Laboratory and Victorian Infectious Diseases Reference Laboratory, Doherty Institute	Caly L. et al	https://www.gisaid.org	Tracking the COVID-19 pandemic in Australia using genomics	https://dx.doi.org/10.1101/2020.05.12.20099929	2020-04-17
Australia/VIC676/2020	ncov	EPI_ISL_426971	?	2020-03-27	Oceania	Australia	Victoria		Oceania	Australia	Victoria	genome	29903	Human	55	Male	A.2	S	Victorian Infectious Diseases Reference Laboratory (VIDRL)	Microbiological Diagnostic Unit Public Health Laboratory and Victorian Infectious Diseases Reference Laboratory, Doherty Institute	Caly L. et al	https://www.gisaid.org	Tracking the COVID-19 pandemic in Australia using genomics	https://dx.doi.org/10.1101/2020.05.12.20099929	2020-04-17
[truncated: 28,402 more rows]
